# Supplementary material for: 3-(4-Chloro­phen­yl)-2,1-benzisoxazole-5-carbonyl chloride
Source: Acta Crystallogr Sect E Struct Rep Online. 2008 Nov 22;64(Pt 12):o2420. doi: 10.1107/S1600536808037872 (PMC2959907; doi:10.1107/S1600536808037872)
Supplement: Supplementary file 1 [file e-64-o2420-sup1.cif]

##############################################################################
###                                                                        ###
###        Electronic paper (Acta Crystallographica Section E)             ###
###                                                                        ###
##############################################################################
#                                                                            #
# This CIF contains the data in a paper accepted for publication in Acta     #
# Crystallographica Section E. It conforms to the requirements of Notes      #
# for Authors for Section E, and has been peer reviewed under the auspices   #
# of the IUCr Commission on Journals.                                        #
#                                                                            #
# Full details of the Crystallographic Information File format               #
# are given in the paper "The Crystallographic Information File (CIF):       #
# a New Standard Archive File for Crystallography" by S. R. Hall, F. H.      #
# Allen and I. D. Brown [Acta Cryst. (1991), A47, 655-685].                  #
#                                                                            #
# The current version of the core CIF dictionary is obtainable from          #
# ftp://ftp.iucr.org/pub/cif_core.dic. The current version number is 2.4.    #
#                                                                            #
# Software is freely available for graphical display of the structure(s) in  #
# this CIF.  For information consult the CIF home page http://www.iucr.org/  #
# cif/home.html                                                              #
#                                                                            #
# This file may be used for bona fide research purposes within the           #
# scientific community so long as proper attribution is given to the journal # 
# article from which it was obtained.                                        #
#                                                                            #
##############################################################################
                                             
data_I
_audit_creation_method     SHELXL-97
_chemical_name_systematic
;
3-(4-Chlorophenyl)-2,1-benzisoxazole-5-carbonyl chloride
;
_chemical_name_common     ?
_chemical_formula_moiety     'C14 H7 Cl2 N O2'
_chemical_formula_sum     'C14 H7 Cl2 N O2'
_chemical_formula_iupac     'C14 H7 Cl2 N O2'
_chemical_formula_weight     292.11
_chemical_melting_point     '453-454 K'
_symmetry_cell_setting     monoclinic
_symmetry_space_group_name_H-M     'C 2/c'
_symmetry_space_group_name_Hall     '-C 2yc'
loop_
    _symmetry_equiv_pos_as_xyz
    'x, y, z'
    '-x, y, -z+1/2'
    'x+1/2, y+1/2, z'
    '-x+1/2, y+1/2, -z+1/2'
    '-x, -y, -z'
    'x, -y, z-1/2'
    '-x+1/2, -y+1/2, -z'
    'x+1/2, -y+1/2, z-1/2'
_cell_length_a     30.337(6)
_cell_length_b     3.8280(10)
_cell_length_c     21.000(4)
_cell_angle_alpha     90.00
_cell_angle_beta     100.67(3)
_cell_angle_gamma     90.00
_cell_volume     2396.6(9)
_cell_formula_units_Z     8
_cell_measurement_reflns_used     9042
_cell_measurement_theta_min     2.15
_cell_measurement_theta_max     76.85
_cell_measurement_temperature     100(2)
_exptl_crystal_description     needle
_exptl_crystal_colour     yellow
_exptl_crystal_size_max     0.80
_exptl_crystal_size_mid     0.15
_exptl_crystal_size_min     0.12
_exptl_crystal_density_diffrn     1.619
_exptl_crystal_density_meas     ?
_exptl_crystal_density_method     'not measured'
_exptl_crystal_F_000     1184
_exptl_absorpt_coefficient_mu     4.848
_exptl_absorpt_correction_type     'numerical'
_exptl_absorpt_process_details
;
(<i>CrysAlis RED</i>; Oxford Diffraction, 2006)
;
_exptl_absorpt_correction_T_min     0.21
_exptl_absorpt_correction_T_max     0.66
_exptl_special_details
;
;
_diffrn_ambient_temperature     100(2)
_diffrn_radiation_type     CuK\a
_diffrn_radiation_wavelength     1.54180
_diffrn_radiation_source     'fine-focus sealed tube'
_diffrn_radiation_monochromator     graphite
_diffrn_measurement_device_type
                   'Xcalibur PX \k-geometry diffractometer with CCD Onyx camera'
_diffrn_measurement_method     '\w and \f'
_diffrn_detector_area_resol_mean     ?
_diffrn_reflns_number     9609
_diffrn_reflns_av_R_equivalents     0.0677
_diffrn_reflns_av_sigmaI/netI     0.0337
_diffrn_reflns_theta_min     4.28
_diffrn_reflns_theta_max     76.67
_diffrn_reflns_theta_full     76.00
_diffrn_measured_fraction_theta_max     0.956
_diffrn_measured_fraction_theta_full     0.961
_diffrn_reflns_limit_h_min     -38
_diffrn_reflns_limit_h_max     21
_diffrn_reflns_limit_k_min     -4
_diffrn_reflns_limit_k_max     4
_diffrn_reflns_limit_l_min     -20
_diffrn_reflns_limit_l_max     26
_diffrn_standards_number     ?
_diffrn_standards_interval_count     ?
_diffrn_standards_interval_time     ?
_diffrn_standards_decay_%     ?
_refine_special_details
;
Refinement of <i>F</i>^2^ against ALL reflections. The weighted <i>R</i>-factor
<i>wR</i> and goodness of fit <i>S</i> are based on <i>F</i>^2^, conventional
<i>R</i>-factors <i>R</i> are based on <i>F</i>, with <i>F</i> set to zero for
negative <i>F</i>^2^. The threshold expression of <i>F</i>^2^ >
\s(<i>F</i>^2^) is used only for calculating <i>R</i>-factors(gt) <i>etc</i>.
and is not relevant to the choice of reflections for refinement.
<i>R</i>-factors based on <i>F</i>^2^ are statistically about twice as large
as those based on <i>F</i>, and <i>R</i>- factors based on ALL data will be
even larger.
;
_reflns_number_total     2413
_reflns_number_gt     2131
_reflns_threshold_expression     I>2\s(I)
_refine_ls_structure_factor_coef     Fsqd
_refine_ls_matrix_type     full
_refine_ls_R_factor_all     0.0473
_refine_ls_R_factor_gt     0.0444
_refine_ls_wR_factor_gt     0.1236
_refine_ls_wR_factor_ref     0.1262
_refine_ls_goodness_of_fit_ref     1.048
_refine_ls_restrained_S_all     1.048
_refine_ls_number_reflns     2413
_refine_ls_number_parameters     173
_refine_ls_number_restraints     0
_refine_ls_hydrogen_treatment     constr
_refine_ls_weighting_scheme     calc
_refine_ls_weighting_details
         'calc w=1/[\s^2^(Fo^2^)+(0.1002P)^2^+0.0000P] where P=(Fo^2^+2Fc^2^)/3'
_atom_sites_solution_hydrogens     geom
_atom_sites_solution_primary     direct
_atom_sites_solution_secondary     difmap
_refine_ls_shift/su_max     0.001
_refine_ls_shift/su_mean     0.000
_refine_diff_density_max     0.296
_refine_diff_density_min     -0.599
_refine_ls_extinction_method     SHELXL
_refine_ls_extinction_coef     0.00084(17)
_refine_ls_extinction_expression
                                  'Fc^*^=kFc[1+0.001xFc^2^\l^3^/sin(2\q)]^-1/4^'
loop_
    _atom_type_symbol
    _atom_type_description
    _atom_type_scat_dispersion_real
    _atom_type_scat_dispersion_imag
    _atom_type_scat_source
    'C' 'C' 0.0181 0.0091
                         'International Tables Vol C Tables 4.2.6.8 and 6.1.1.4'
    'H' 'H' 0.0000 0.0000
                         'International Tables Vol C Tables 4.2.6.8 and 6.1.1.4'
    'N' 'N' 0.0311 0.0180
                         'International Tables Vol C Tables 4.2.6.8 and 6.1.1.4'
    'O' 'O' 0.0492 0.0322
                         'International Tables Vol C Tables 4.2.6.8 and 6.1.1.4'
    'Cl' 'Cl' 0.3639 0.7018
                         'International Tables Vol C Tables 4.2.6.8 and 6.1.1.4'
_computing_data_collection     'CrysAlis CCD (Oxford Diffraction, 2006)'
_computing_cell_refinement     'CrysAlis RED (Oxford Diffraction, 2006)'
_computing_data_reduction     'CrysAlis RED (Oxford Diffraction, 2006)'
_computing_structure_solution     'SHELXS97 (Sheldrick, 2008)'
_computing_structure_refinement     'SHELXL97 (Sheldrick, 2008)'
_computing_molecular_graphics     'DIAMOND (Brandenburg, 2005)'
_computing_publication_material     '<i>publCIF</i> (Westrip, 2008)'
loop_
    _atom_site_type_symbol
    _atom_site_label
    _atom_site_fract_x
    _atom_site_fract_y
    _atom_site_fract_z
    _atom_site_U_iso_or_equiv
    _atom_site_adp_type
    _atom_site_calc_flag
    _atom_site_refinement_flags
    _atom_site_occupancy
    _atom_site_disorder_assembly
    _atom_site_disorder_group
    Cl Cl1 0.226537(14) 0.66461(14) 0.17672(2) 0.0394(2) Uani d . 1 . .
    Cl Cl2 0.440884(15) 0.22145(13) 0.50018(2) 0.0379(2) Uani d . 1 . .
    O O2 0.44488(4) 0.9282(4) 0.21086(6) 0.0344(3) Uani d . 1 . .
    O O1 0.22228(5) 0.9426(5) 0.06384(7) 0.0531(4) Uani d . 1 . .
    N N1 0.43252(5) 1.0756(5) 0.14821(8) 0.0373(4) Uani d . 1 . .
    C C3 0.40860(5) 0.8178(5) 0.23358(8) 0.0276(4) Uani d . 1 . .
    C C1 0.38838(6) 1.0480(5) 0.13517(8) 0.0305(4) Uani d . 1 . .
    C C2 0.37105(5) 0.8870(5) 0.18709(8) 0.0272(4) Uani d . 1 . .
    C C7 0.35923(6) 1.1558(5) 0.07744(9) 0.0348(4) Uani d . 1 . .
    H H7 0.3706 1.2660 0.0433 0.042 Uiso calc R 1 . .
    C C6 0.31470(6) 1.0960(5) 0.07275(8) 0.0341(4) Uani d . 1 . .
    H H6 0.2946 1.1668 0.0347 0.041 Uiso calc R 1 . .
    C C5 0.29704(5) 0.9272(5) 0.12426(8) 0.0286(4) Uani d . 1 . .
    C C4 0.32426(5) 0.8258(5) 0.18041(8) 0.0277(4) Uani d . 1 . .
    H H4 0.3122 0.7171 0.2141 0.033 Uiso calc R 1 . .
    C C8 0.41646(5) 0.6636(5) 0.29788(8) 0.0277(4) Uani d . 1 . .
    C C9 0.38161(5) 0.6433(5) 0.33305(8) 0.0312(4) Uani d . 1 . .
    H H9 0.3526 0.7261 0.3143 0.037 Uiso calc R 1 . .
    C C10 0.38894(5) 0.5044(5) 0.39469(8) 0.0325(4) Uani d . 1 . .
    H H10 0.3652 0.4905 0.4183 0.039 Uiso calc R 1 . .
    C C11 0.43141(6) 0.3854(5) 0.42168(8) 0.0297(4) Uani d . 1 . .
    C C12 0.46655(5) 0.3991(5) 0.38806(8) 0.0316(4) Uani d . 1 . .
    H H12 0.4954 0.3148 0.4072 0.038 Uiso calc R 1 . .
    C C13 0.45895(5) 0.5378(5) 0.32618(8) 0.0314(4) Uani d . 1 . .
    H H13 0.4828 0.5478 0.3026 0.038 Uiso calc R 1 . .
    C C15 0.24813(6) 0.8697(5) 0.11157(9) 0.0338(4) Uani d . 1 . .
loop_
    _atom_site_aniso_label
    _atom_site_aniso_U_11
    _atom_site_aniso_U_22
    _atom_site_aniso_U_33
    _atom_site_aniso_U_12
    _atom_site_aniso_U_13
    _atom_site_aniso_U_23
    Cl1 0.0264(2) 0.0502(4) 0.0408(3) -0.00458(17) 0.00416(19) 0.00756(19)
    Cl2 0.0379(3) 0.0451(3) 0.0291(3) 0.00141(18) 0.00193(19) 0.00423(17)
    O2 0.0246(6) 0.0479(8) 0.0318(6) -0.0032(5) 0.0085(5) 0.0005(5)
    O1 0.0335(7) 0.0836(13) 0.0381(8) -0.0006(8) -0.0038(6) 0.0134(8)
    N1 0.0319(8) 0.0487(10) 0.0329(8) -0.0029(7) 0.0102(6) 0.0036(7)
    C3 0.0230(7) 0.0322(9) 0.0288(8) -0.0031(6) 0.0074(6) -0.0050(6)
    C1 0.0315(8) 0.0325(9) 0.0296(8) -0.0017(7) 0.0112(7) -0.0012(7)
    C2 0.0268(8) 0.0288(9) 0.0268(8) -0.0006(6) 0.0069(6) -0.0022(6)
    C7 0.0394(9) 0.0377(10) 0.0292(9) 0.0014(7) 0.0116(7) 0.0045(7)
    C6 0.0373(9) 0.0380(10) 0.0268(8) 0.0056(7) 0.0050(7) 0.0033(7)
    C5 0.0275(8) 0.0311(9) 0.0271(8) 0.0003(6) 0.0045(6) -0.0016(7)
    C4 0.0250(8) 0.0327(9) 0.0256(8) -0.0003(6) 0.0054(6) 0.0001(6)
    C8 0.0228(7) 0.0328(9) 0.0270(8) -0.0023(6) 0.0035(6) -0.0034(6)
    C9 0.0211(7) 0.0429(10) 0.0293(8) 0.0034(7) 0.0037(6) -0.0020(7)
    C10 0.0232(7) 0.0445(11) 0.0298(8) 0.0001(7) 0.0051(6) -0.0034(7)
    C11 0.0290(8) 0.0323(9) 0.0268(8) -0.0007(7) 0.0028(6) -0.0023(7)
    C12 0.0231(7) 0.0381(10) 0.0320(8) 0.0036(7) 0.0006(6) -0.0013(7)
    C13 0.0197(7) 0.0416(10) 0.0331(8) -0.0006(7) 0.0054(6) -0.0041(7)
    C15 0.0293(8) 0.0410(10) 0.0296(8) 0.0010(7) 0.0016(7) 0.0007(8)
_geom_special_details
;
All e.s.d.'s (except the e.s.d. in the dihedral angle between two l.s. planes)
are estimated using the full covariance matrix. The cell e.s.d.'s are taken
into account individually in the estimation of e.s.d.'s in distances, angles
and torsion angles; correlations between e.s.d.'s in cell parameters are only
used when they are defined by crystal symmetry. An approximate (isotropic)
treatment of cell e.s.d.'s is used for estimating e.s.d.'s involving l.s.
planes.
;
loop_
    _geom_bond_atom_site_label_1
    _geom_bond_atom_site_label_2
    _geom_bond_site_symmetry_2
    _geom_bond_distance
    _geom_bond_publ_flag
    Cl1 C15 . 1.803(2) ?
    Cl2 C11 . 1.7373(18) ?
    O2 C3 . 1.3461(19) ?
    O2 N1 . 1.417(2) ?
    O1 C15 . 1.186(2) ?
    N1 C1 . 1.320(2) ?
    C3 C2 . 1.382(2) ?
    C3 C8 . 1.452(2) ?
    C1 C7 . 1.423(3) ?
    C1 C2 . 1.434(2) ?
    C2 C4 . 1.420(2) ?
    C7 C6 . 1.356(3) ?
    C7 H7 . 0.9500 ?
    C6 C5 . 1.446(2) ?
    C6 H6 . 0.9500 ?
    C5 C4 . 1.365(2) ?
    C5 C15 . 1.475(2) ?
    C4 H4 . 0.9500 ?
    C8 C9 . 1.400(2) ?
    C8 C13 . 1.401(2) ?
    C9 C10 . 1.379(3) ?
    C9 H9 . 0.9500 ?
    C10 C11 . 1.385(2) ?
    C10 H10 . 0.9500 ?
    C11 C12 . 1.384(2) ?
    C12 C13 . 1.383(2) ?
    C12 H12 . 0.9500 ?
    C13 H13 . 0.9500 ?
loop_
    _geom_angle_atom_site_label_1
    _geom_angle_atom_site_label_2
    _geom_angle_atom_site_label_3
    _geom_angle_site_symmetry_1
    _geom_angle_site_symmetry_3
    _geom_angle
    _geom_angle_publ_flag
    C3 O2 N1 . . 111.15(13) ?
    C1 N1 O2 . . 104.15(13) ?
    O2 C3 C2 . . 108.11(15) ?
    O2 C3 C8 . . 116.92(15) ?
    C2 C3 C8 . . 134.97(15) ?
    N1 C1 C7 . . 126.85(16) ?
    N1 C1 C2 . . 112.17(16) ?
    C7 C1 C2 . . 120.98(15) ?
    C3 C2 C4 . . 135.77(16) ?
    C3 C2 C1 . . 104.42(14) ?
    C4 C2 C1 . . 119.77(16) ?
    C6 C7 C1 . . 117.82(16) ?
    C6 C7 H7 . . 121.1 ?
    C1 C7 H7 . . 121.1 ?
    C7 C6 C5 . . 121.57(17) ?
    C7 C6 H6 . . 119.2 ?
    C5 C6 H6 . . 119.2 ?
    C4 C5 C6 . . 121.66(15) ?
    C4 C5 C15 . . 122.78(16) ?
    C6 C5 C15 . . 115.56(16) ?
    C5 C4 C2 . . 118.18(15) ?
    C5 C4 H4 . . 120.9 ?
    C2 C4 H4 . . 120.9 ?
    C9 C8 C13 . . 118.86(16) ?
    C9 C8 C3 . . 120.21(15) ?
    C13 C8 C3 . . 120.92(15) ?
    C10 C9 C8 . . 120.70(16) ?
    C10 C9 H9 . . 119.6 ?
    C8 C9 H9 . . 119.6 ?
    C9 C10 C11 . . 119.16(16) ?
    C9 C10 H10 . . 120.4 ?
    C11 C10 H10 . . 120.4 ?
    C12 C11 C10 . . 121.64(16) ?
    C12 C11 Cl2 . . 119.33(14) ?
    C10 C11 Cl2 . . 119.02(13) ?
    C13 C12 C11 . . 118.92(15) ?
    C13 C12 H12 . . 120.5 ?
    C11 C12 H12 . . 120.5 ?
    C12 C13 C8 . . 120.72(15) ?
    C12 C13 H13 . . 119.6 ?
    C8 C13 H13 . . 119.6 ?
    O1 C15 C5 . . 127.12(18) ?
    O1 C15 Cl1 . . 117.88(15) ?
    C5 C15 Cl1 . . 115.00(13) ?
loop_
    _geom_hbond_atom_site_label_D
    _geom_hbond_atom_site_label_H
    _geom_hbond_atom_site_label_A
    _geom_hbond_site_symmetry_A
    _geom_hbond_distance_DH
    _geom_hbond_distance_HA
    _geom_hbond_distance_DA
    _geom_hbond_angle_DHA
    C4 H4 Cl1 . 0.95 2.58 3.015(2) 108.2
    C6 H6 O1 7_575 0.95 2.53 3.378(2) 149.2
    C9 H9 Cl1 4 0.95 2.96 3.813(2) 149.5
    C13 H13 O2 2_655 0.95 2.69 3.492(2) 142.3
data_New_Global_Publ_Block
_journal_date_recd_electronic     2008-10-29
_journal_date_accepted     2008-11-14
_journal_name_full     'Acta Crystallographica, Section E'
_journal_year     2008
_journal_volume     64
_journal_issue     12
_journal_page_first     o2420
_journal_page_last     o2420
_journal_paper_category     QO
_journal_coeditor_code     RZ2265
_publ_contact_author_name     'Yuriy Teslenko'
_publ_contact_author_address
;
Department of Organic Chemistry,
Ivan Franko National University of Lviv,
Kyryla and Mefodiya 6,
Lviv, 79005, Ukraine
;
_publ_contact_author_email     dangercorp@gmail.com
_publ_contact_author_fax     ?
_publ_contact_author_phone      380676757771
_publ_section_title
;
3-(4-Chlorophenyl)-2,1-benzisoxazole-5-carbonyl chloride
;
loop_
    _publ_author_name
    _publ_author_footnote
    _publ_author_address
    'Teslenko, Yuriy' .
;
Department of Organic Chemistry,
Ivan Franko National University of Lviv,
Kyryla and Mefodiya 6,
Lviv, 79005, Ukraine
;
    'Matiychuk, Vasyl' .
;
Department of Organic Chemistry,
Ivan Franko National University of Lviv,
Kyryla and Mefodiya 6,
Lviv, 79005, Ukraine
;
    'Obushak, Mykola' .
;
Department of Organic Chemistry,
Ivan Franko National University of Lviv,
Kyryla and Mefodiya 6,
Lviv, 79005, Ukraine
;
    'Kinzhybalo, Vasyl' .
;
Faculty of Chemistry
University of Wroc\/law
14 Joliot-Curie St
50-383 Wroc\/law
Poland
;
    '\'Slepokura, Katarzyna' .
;
Faculty of Chemistry
University of Wroc\/law
14 Joliot-Curie St
50-383 Wroc\/law
Poland
;
_publ_section_synopsis     .
