# Supplementary material for: 3-(4-Chloro­phen­yl)-2,1-benzisoxazole-5-carbonyl chloride
Source: Acta Crystallogr Sect E Struct Rep Online. 2008 Nov 22;64(Pt 12):o2420. doi: 10.1107/S1600536808037872 (PMC2959907; doi:10.1107/S1600536808037872)
Supplement: Supplementary file 2 [file e-64-o2420-Isup2.hkl]

# 
# h,k,l, Fc-squared, Fo-squared, sigma(Fo-squared) and status flag 
# 
data_I
_shelx_title ' yt02dc in C2/c' 
_shelx_refln_list_code          4 
_shelx_F_calc_maximum      306.20 
_exptl_crystal_F_000      1184.00 
_reflns_d_resolution_high  0.7922 
 
loop_ 
 _symmetry_equiv_pos_as_xyz 
 'x, y, z' 
 '-x, y, -z+1/2' 
 'x+1/2, y+1/2, z' 
 '-x+1/2, y+1/2, -z+1/2' 
 '-x, -y, -z' 
 'x, -y, z-1/2' 
 '-x+1/2, -y+1/2, -z' 
 'x+1/2, -y+1/2, z-1/2' 
 
_cell_length_a    30.3360 
_cell_length_b     3.8280 
_cell_length_c    21.0000 
_cell_angle_alpha  90.000 
_cell_angle_beta  100.670 
_cell_angle_gamma  90.000 
 
_shelx_F_squared_multiplier     1.000 
 
loop_ 
 _refln_index_h 
 _refln_index_k 
 _refln_index_l 
 _refln_F_squared_calc 
 _refln_F_squared_meas 
 _refln_F_squared_sigma 
 _refln_observed_status 
   4   0   0       45.82       47.68      3.04 o 
   6   0   0    93758.83   110460.61   1492.52 o 
   8   0   0    13756.91    13514.75     67.92 o 
  10   0   0    11383.11    11002.94     68.64 o 
  12   0   0    14940.30    15932.97    175.28 o 
  14   0   0     2865.28     2504.63     39.91 o 
  16   0   0     5667.83     6256.45     46.77 o 
  18   0   0    15468.60    16583.25    168.32 o 
  20   0   0     3812.83     3891.46     45.67 o 
  22   0   0     1439.10     1646.72     46.47 o 
  24   0   0     5299.03     6135.52     58.50 o 
  26   0   0        0.58        2.52      5.66 o 
  28   0   0      147.59      224.18     10.19 o 
  30   0   0        2.59        3.09     10.03 o 
  32   0   0      763.39      862.68     12.27 o 
  34   0   0      710.10      799.53     45.12 o 
  36   0   0     1569.31     1351.31     16.95 o 
   1   1   0     1423.43     1106.68     28.57 o 
   3   1   0    10834.63     9528.54    118.43 o 
   5   1   0      487.27      467.34      8.95 o 
   7   1   0     3959.38     3206.87    137.00 o 
   9   1   0     2023.23     1712.98     88.06 o 
  11   1   0       28.41       51.17     14.02 o 
  13   1   0      533.61      475.77     15.00 o 
  15   1   0     4220.10     4673.91     89.09 o 
  17   1   0     3063.22     3089.17     59.33 o 
  19   1   0       48.49       43.43      7.66 o 
  21   1   0      891.34      939.64     16.32 o 
  23   1   0      300.69      321.99     14.03 o 
  25   1   0     2267.72     2522.19     56.47 o 
  27   1   0     1433.42     1589.93     38.24 o 
  29   1   0      181.29      228.80      7.35 o 
  31   1   0      262.64      274.27      9.86 o 
  33   1   0       14.04       20.92      6.59 o 
  35   1   0      414.27      371.22     26.43 o 
   0   2   0      319.72      174.65     17.60 o 
   2   2   0       16.55        4.40     10.81 o 
   4   2   0       53.32       53.41     10.11 o 
   6   2   0      627.42      490.02     26.68 o 
   8   2   0     1002.39      761.52     19.82 o 
  10   2   0     1418.66     1464.65    101.06 o 
  12   2   0     2021.39     2383.19    166.14 o 
  14   2   0     1907.72     2039.84    166.75 o 
  16   2   0      120.81      129.22     24.00 o 
  18   2   0      274.58      258.20     30.14 o 
  20   2   0      128.52      136.05     15.00 o 
  22   2   0     1024.49     1125.20     55.03 o 
  24   2   0      578.64      635.21     26.04 o 
  26   2   0     1093.95     1270.72     49.47 o 
  28   2   0      965.32      943.59     53.67 o 
  30   2   0        0.56        0.74      8.30 o 
  32   2   0      395.67      307.58      8.02 o 
  34   2   0      410.56      289.90      5.54 o 
   1   3   0      896.96      862.54     21.64 o 
   3   3   0     1041.91     1084.61     65.51 o 
   5   3   0      980.70     1066.43    103.25 o 
   7   3   0      796.37      859.31     34.09 o 
   9   3   0      203.38      227.73     15.53 o 
  11   3   0     2239.29     2447.01    309.63 o 
  13   3   0      655.82      723.43     90.11 o 
  15   3   0      714.67      827.21     84.96 o 
  17   3   0      728.62      759.66     70.12 o 
  19   3   0        5.74       11.62     10.87 o 
  21   3   0      331.66      328.30     18.40 o 
  23   3   0      366.30      407.99     24.42 o 
  25   3   0     1688.47     1608.79    124.63 o 
  27   3   0       40.02       37.99      6.03 o 
   0   4   0      933.17     1119.52    167.34 o 
   2   4   0      668.14      894.64     34.77 o 
   4   4   0       10.86       17.89     12.51 o 
   6   4   0        3.80       10.20     13.32 o 
   8   4   0      281.23      332.67     31.83 o 
  10   4   0        1.01        7.70     31.78 o 
  12   4   0       48.69       57.07     14.35 o 
  14   4   0       11.08       15.79     12.32 o 
  16   4   0        3.18        5.31     12.94 o 
  18   4   0      487.80      452.79     15.06 o 
 -35   1   1        2.19        4.35      4.97 o 
 -33   1   1     1448.47     1539.76     13.97 o 
 -31   1   1     3037.10     3452.54     27.68 o 
 -29   1   1     1520.33     1717.30     42.74 o 
 -27   1   1     5151.01     5707.60    123.37 o 
 -25   1   1      870.45      897.29     21.59 o 
 -23   1   1     3990.66     4336.58    114.20 o 
 -21   1   1     1253.24     1331.72     20.08 o 
 -19   1   1     5028.78     5249.99     65.80 o 
 -17   1   1     2733.71     2808.08     55.63 o 
 -15   1   1       21.42       18.91      4.59 o 
 -13   1   1    19441.80    18476.07    443.55 o 
 -11   1   1      550.84      618.89     17.07 o 
  -9   1   1     4489.80     3715.71    217.73 o 
  -7   1   1     7810.53     6580.58    325.67 o 
  -5   1   1     9991.25     8955.41     55.51 o 
  -3   1   1       58.14       65.51      2.86 o 
  -1   1   1    22675.66    19135.28    696.55 o 
   1   1   1      838.27      647.44     10.50 o 
   3   1   1      923.12      787.34      9.18 o 
   5   1   1    86482.67    87894.08   2407.88 o 
   7   1   1       28.14       29.71      6.02 o 
   9   1   1     2932.94     2645.93     36.74 o 
  11   1   1    29038.20    32041.68    142.10 o 
  13   1   1       18.63       20.97      7.42 o 
  15   1   1     3356.04     3112.89     85.32 o 
  17   1   1        5.05       21.50      7.15 o 
  19   1   1     2344.42     2368.04     38.86 o 
  21   1   1      428.56      423.55     18.94 o 
  23   1   1       98.75       89.33      9.87 o 
  25   1   1      714.58      773.65     25.57 o 
  27   1   1      886.16      800.80     35.53 o 
  29   1   1     1761.11     1814.26     75.17 o 
  31   1   1      291.61      298.17      9.33 o 
  33   1   1      615.39      648.18     15.03 o 
  35   1   1       88.16       80.80      8.58 o 
 -34   2   1      128.35      115.70      4.77 o 
 -32   2   1       77.68       61.60      6.51 o 
 -30   2   1      171.89      171.94      8.79 o 
 -28   2   1       52.70       71.25      8.08 o 
 -26   2   1      808.57      810.75     31.41 o 
 -24   2   1     2730.01     3089.76    124.48 o 
 -22   2   1      265.67      302.23     16.39 o 
 -20   2   1     3214.03     3738.58    106.36 o 
 -18   2   1      917.28     1131.57     21.85 o 
 -16   2   1       12.64       17.40     12.20 o 
 -14   2   1     1132.39     1032.64     82.22 o 
 -12   2   1      180.60      174.74     15.97 o 
 -10   2   1       16.04        8.84      4.67 o 
  -8   2   1     2562.47     2383.45    101.24 o 
  -6   2   1     1520.56     1315.99     62.30 o 
  -4   2   1       26.64       23.73      8.77 o 
  -2   2   1      938.29      662.85     25.78 o 
   0   2   1      236.73      147.81     12.93 o 
   2   2   1     1304.27     1001.89     50.50 o 
   4   2   1       77.81       50.82      7.83 o 
   6   2   1      530.99      489.75     28.50 o 
   8   2   1       78.98       43.59      9.10 o 
  10   2   1      905.42     1005.81     81.70 o 
  12   2   1      329.29      306.98     32.24 o 
  14   2   1      310.13      334.71     31.12 o 
  16   2   1     2674.41     2831.00    320.04 o 
  18   2   1      916.72     1068.09    119.77 o 
  20   2   1      746.71      765.87     55.37 o 
  22   2   1      564.50      610.08     24.93 o 
  24   2   1      253.60      306.61      9.89 o 
  26   2   1     6698.71     7176.58    291.36 o 
  28   2   1       31.22       30.61      7.93 o 
  30   2   1      895.81      791.75     67.44 o 
  32   2   1      360.99      295.52      9.98 o 
 -29   3   1       57.14       34.43      5.59 o 
 -27   3   1      270.69      211.12      8.57 o 
 -25   3   1      107.35      112.55      9.51 o 
 -23   3   1      106.54      106.21      7.99 o 
 -21   3   1      200.41      201.91     12.04 o 
 -19   3   1       35.90       37.08     12.55 o 
 -17   3   1        0.79        9.44     11.17 o 
 -15   3   1     2071.59     2276.91    212.99 o 
 -13   3   1        5.62        9.86     11.99 o 
 -11   3   1        8.42       12.49     12.91 o 
  -9   3   1      274.83      298.51     15.33 o 
  -7   3   1      125.66      136.55     13.55 o 
  -5   3   1       34.48       25.01     12.83 o 
  -3   3   1     1754.20     1802.24    113.24 o 
  -1   3   1        1.53        4.79      9.72 o 
   1   3   1        7.93        7.53      9.83 o 
   3   3   1     1869.85     1867.95     46.70 o 
   5   3   1      140.39      105.85     12.64 o 
   7   3   1      662.67      690.28     56.64 o 
   9   3   1      286.27      363.11     16.18 o 
  11   3   1     1731.68     1740.27    219.44 o 
  13   3   1     1067.96     1002.05    122.96 o 
  15   3   1      201.44      206.42     17.61 o 
  17   3   1        0.10        6.40      8.11 o 
  19   3   1     1152.10     1135.35     94.46 o 
  21   3   1      669.36      681.37     46.90 o 
  23   3   1     1467.62     1459.82     93.64 o 
  25   3   1       10.30       11.01      7.67 o 
  27   3   1      487.95      462.81     29.49 o 
  29   3   1      123.70       89.79      6.71 o 
 -18   4   1      144.95      114.82     13.87 o 
 -16   4   1       67.42       74.74     13.34 o 
 -14   4   1      511.03      637.12     19.34 o 
 -12   4   1       11.18       15.80     14.58 o 
 -10   4   1        0.64       -0.32      2.48 o 
  -8   4   1      262.66      335.97     37.54 o 
  -6   4   1      822.71      987.30    100.94 o 
  -4   4   1        5.64       13.58     12.86 o 
  -2   4   1     1250.74     1254.95     76.34 o 
   0   4   1      205.11      223.22     14.73 o 
   2   4   1       22.15       27.87     13.67 o 
   4   4   1     1038.06      874.48     19.18 o 
   6   4   1       58.07       62.41     13.72 o 
   8   4   1       15.95       16.85     13.40 o 
  10   4   1      171.82      197.78     14.49 o 
  12   4   1      770.84      988.05     33.40 o 
  14   4   1      569.01      654.13     16.91 o 
  16   4   1      525.20      606.27     35.05 o 
  18   4   1      516.80      517.05     15.57 o 
 -36   0   2      800.66      795.30     15.40 o 
 -34   0   2       74.35       72.18      8.36 o 
 -32   0   2     3069.37     3215.62     24.42 o 
 -30   0   2      330.54      284.24     10.59 o 
 -28   0   2     9355.15    10480.84     46.25 o 
 -26   0   2     4372.92     5020.16     40.05 o 
 -24   0   2     4218.86     4709.85     51.02 o 
 -22   0   2    13383.77    14630.07    160.16 o 
 -20   0   2      787.25      767.55     20.14 o 
 -18   0   2      157.91      130.31     11.37 o 
 -16   0   2       22.83       48.47      8.20 o 
 -14   0   2    34478.86    39444.10    159.62 o 
 -12   0   2     8964.93     9319.03     96.13 o 
 -10   0   2    16421.05    17054.34    161.52 o 
  -8   0   2    30396.43    33322.40    229.96 o 
  -6   0   2    17820.37    18413.72    318.43 o 
  -4   0   2    14577.56    15551.93     62.96 o 
  -2   0   2      133.22      147.56      3.25 o 
   0   0   2     4326.52     3909.32     42.45 o 
   2   0   2     4145.54     2908.01    260.35 o 
   4   0   2     1665.65     1430.69     16.05 o 
   6   0   2     4055.17     3376.96    117.68 o 
   8   0   2      353.86      318.50     14.68 o 
  10   0   2    59515.61    61606.29    697.22 o 
  12   0   2     1749.84     1644.21     30.54 o 
  14   0   2     6268.49     6358.12     57.20 o 
  16   0   2    23903.30    24684.72    226.85 o 
  18   0   2      429.57      498.98     32.24 o 
  20   0   2     3436.41     3594.20     80.90 o 
  22   0   2      309.29      295.60     14.56 o 
  24   0   2      666.77      690.48     57.78 o 
  26   0   2      168.81      183.78     10.92 o 
  28   0   2     1158.22     1120.14     18.49 o 
  30   0   2     1112.35     1066.09     24.81 o 
  32   0   2      135.30      128.94      9.17 o 
  34   0   2      394.44      307.18     34.64 o 
  36   0   2      150.73      126.13      7.54 o 
 -37   1   2       58.68       54.60      6.04 o 
 -35   1   2      278.42      276.42      4.82 o 
 -33   1   2       46.55       43.07      6.73 o 
 -31   1   2      584.84      579.08      9.03 o 
 -29   1   2      354.40      340.99     11.28 o 
 -27   1   2      667.02      672.34     13.93 o 
 -25   1   2     1076.31     1233.94     22.46 o 
 -23   1   2     1362.39     1540.67     39.37 o 
 -21   1   2      290.17      328.78     13.49 o 
 -19   1   2       80.27      125.37     18.93 o 
 -17   1   2     4140.07     4395.37     66.43 o 
 -15   1   2     7218.50     7712.79    136.04 o 
 -13   1   2      245.99      187.95     10.13 o 
 -11   1   2      252.43      185.91      9.63 o 
  -9   1   2     1779.17     1542.69     92.53 o 
  -7   1   2     2742.42     2352.77     91.90 o 
  -5   1   2     2649.67     2429.76     27.72 o 
  -3   1   2    21833.26    20402.32    351.62 o 
  -1   1   2    60772.05    57029.46   1880.22 o 
   1   1   2    27255.83    23662.16    667.92 o 
   3   1   2    35082.46    32548.60    249.13 o 
   5   1   2     2299.18     2051.56     28.38 o 
   7   1   2     5910.46     5281.61    181.09 o 
   9   1   2     1603.49     1429.45     62.90 o 
  11   1   2     8747.21     8985.76    414.96 o 
  13   1   2     4701.71     4613.50    159.89 o 
  15   1   2     2457.90     2719.86     58.96 o 
  17   1   2      154.21      195.31     11.46 o 
  19   1   2       53.04       38.87      7.60 o 
  21   1   2     1411.56     1383.56     35.67 o 
  23   1   2     2309.69     2407.85     75.00 o 
  25   1   2      352.42      330.90     12.16 o 
  27   1   2      482.50      454.36     14.06 o 
  29   1   2     1322.10     1314.92     51.07 o 
  31   1   2      271.82      313.08      8.12 o 
  33   1   2      124.52      133.73      7.37 o 
  35   1   2        5.36        4.80      5.56 o 
 -34   2   2       25.92       19.70      4.95 o 
 -32   2   2      104.88      105.97      7.65 o 
 -30   2   2      100.69      103.73      6.96 o 
 -28   2   2       35.97       47.07      8.46 o 
 -26   2   2     1021.13     1060.71     49.93 o 
 -24   2   2      443.50      515.94     20.99 o 
 -22   2   2      283.47      300.58     16.87 o 
 -20   2   2     3259.46     2885.98    288.89 o 
 -18   2   2     2220.29     2615.43    250.63 o 
 -16   2   2     6074.69     6929.80    701.85 o 
 -14   2   2      159.79      160.69     10.89 o 
 -12   2   2     3261.82     3459.62    194.94 o 
 -10   2   2     7901.94     8369.19    494.15 o 
  -8   2   2    10971.82    10284.77    575.36 o 
  -6   2   2        0.27       -2.13      3.97 o 
  -4   2   2        6.57        9.89      8.50 o 
  -2   2   2    10757.54     9057.48    322.11 o 
   0   2   2      814.16      562.11     26.16 o 
   2   2   2     7666.07     5923.04    372.88 o 
   4   2   2       62.83       51.35      8.50 o 
   6   2   2     1002.84      754.85     51.27 o 
   8   2   2      615.48      485.37     47.73 o 
  10   2   2     5476.56     5216.03    371.08 o 
  12   2   2      141.31      242.54     25.83 o 
  14   2   2      406.00      487.37     51.72 o 
  16   2   2     3465.06     3464.26    376.82 o 
  18   2   2      199.68      205.47     30.67 o 
  20   2   2      759.39      769.99     38.24 o 
  22   2   2     1550.49     1870.55     87.28 o 
  24   2   2      166.13      175.67      8.55 o 
  26   2   2     1201.61     1371.37     31.64 o 
  28   2   2      125.16      119.13      7.86 o 
  30   2   2      632.32      579.53     26.98 o 
  32   2   2       41.02       41.49      4.83 o 
 -29   3   2       18.15       15.47      5.62 o 
 -27   3   2      109.41       89.17      6.16 o 
 -25   3   2      876.73      763.56     14.42 o 
 -23   3   2        1.72        4.20      4.89 o 
 -21   3   2       60.33       53.19      9.40 o 
 -19   3   2     1836.12     1987.23    153.76 o 
 -17   3   2     1792.60     1978.26    145.02 o 
 -15   3   2     2272.56     2565.86    166.29 o 
 -13   3   2      829.25      967.42     81.63 o 
 -11   3   2      720.11      835.47     96.14 o 
  -9   3   2      799.40      911.22     20.87 o 
  -7   3   2      146.60      137.65     13.47 o 
  -5   3   2       20.32       14.05     13.96 o 
  -3   3   2      214.71      179.10     11.10 o 
  -1   3   2      590.05      547.27     15.04 o 
   1   3   2       17.20       21.89      9.70 o 
   3   3   2     1615.81     1684.57     25.79 o 
   5   3   2     3064.33     2999.28     64.32 o 
   7   3   2      290.99      293.74     11.52 o 
   9   3   2      958.41      864.30     57.71 o 
  11   3   2      509.56      554.51     53.84 o 
  13   3   2       29.57       26.99     11.56 o 
  15   3   2      636.70      660.64     65.59 o 
  17   3   2     2401.57     2471.49    210.35 o 
  19   3   2       78.60       71.82     11.38 o 
  21   3   2        6.03        6.58      3.69 o 
  23   3   2     1634.27     1676.57    117.54 o 
  25   3   2      758.05      657.18      9.89 o 
  27   3   2      633.03      647.37     41.43 o 
 -18   4   2      153.95      134.85     17.51 o 
 -16   4   2      271.81      289.69     13.89 o 
 -14   4   2       48.51       54.96     12.16 o 
 -12   4   2        6.37       12.38     12.63 o 
 -10   4   2      211.48      274.25     20.23 o 
  -8   4   2       43.24       45.69     13.56 o 
  -6   4   2      874.81     1002.33    113.29 o 
  -4   4   2      157.85      163.67     16.45 o 
  -2   4   2      147.75      161.17     24.89 o 
   0   4   2      694.28      722.41     32.11 o 
   2   4   2       10.74        4.91      5.16 o 
   4   4   2       45.40       37.40     15.08 o 
   6   4   2       37.76       43.64     18.06 o 
   8   4   2      279.16      337.37     36.95 o 
  10   4   2        9.21        4.80     14.52 o 
  12   4   2      292.67      317.93     13.94 o 
  14   4   2      486.50      585.67     41.48 o 
  16   4   2       22.05       20.39     12.74 o 
 -37   1   3        6.09        5.07      6.40 o 
 -35   1   3      271.47      255.47      8.12 o 
 -33   1   3      833.21      902.10     24.98 o 
 -31   1   3      612.71      661.56     15.58 o 
 -29   1   3       60.65       74.10      7.21 o 
 -27   1   3      329.95      368.78     12.09 o 
 -25   1   3      419.87      499.55     10.14 o 
 -23   1   3     1212.11     1335.08     21.15 o 
 -21   1   3     6431.15     6957.67     60.77 o 
 -19   1   3     1104.44     1179.27     26.19 o 
 -17   1   3     2030.23     2062.49     20.00 o 
 -15   1   3     4064.61     4012.03     60.98 o 
 -13   1   3     4865.61     4797.36     65.34 o 
 -11   1   3     5557.49     5521.68     57.46 o 
  -9   1   3      322.96      295.62      7.95 o 
  -7   1   3     3262.43     2840.46    109.69 o 
  -5   1   3     9559.98     9414.50    218.26 o 
  -3   1   3    62455.72    60363.69    885.46 o 
  -1   1   3    50479.82    45831.68   1783.24 o 
   1   1   3     3518.05     2972.78     84.86 o 
   3   1   3    35107.92    29832.85    913.75 o 
   5   1   3       80.51       69.57      4.39 o 
   7   1   3      187.90      119.34      8.54 o 
   9   1   3     5423.11     5222.55    289.12 o 
  11   1   3     2525.47     2210.76    107.56 o 
  13   1   3     2171.58     1811.97     53.69 o 
  15   1   3     1396.05     1178.73     32.68 o 
  17   1   3      674.48      601.29     24.48 o 
  19   1   3      242.33      222.76     10.46 o 
  21   1   3    10220.48    10963.39    384.42 o 
  23   1   3       50.14       46.55     10.20 o 
  25   1   3        9.20       12.40      8.38 o 
  27   1   3      257.60      307.09     12.47 o 
  29   1   3        2.12        5.45      7.22 o 
  31   1   3      732.48      793.71     11.15 o 
  33   1   3        3.48        6.48      5.19 o 
  35   1   3      177.20      162.30      7.27 o 
 -34   2   3      282.53      278.34     25.87 o 
 -32   2   3       65.25       61.40      6.93 o 
 -30   2   3      965.04      997.64     14.56 o 
 -28   2   3      510.93      536.27     18.34 o 
 -26   2   3       39.07       37.20      8.18 o 
 -24   2   3      157.27      153.72      7.87 o 
 -22   2   3       16.77       19.47      9.62 o 
 -20   2   3      174.62      178.91     17.60 o 
 -18   2   3      614.59      698.58     56.85 o 
 -16   2   3       27.65       37.86     11.48 o 
 -14   2   3      463.50      504.14     45.00 o 
 -12   2   3      884.41      925.91     52.45 o 
 -10   2   3     5302.91     5308.12    279.74 o 
  -8   2   3     4296.27     3682.17     71.81 o 
  -6   2   3     3656.95     3622.96    194.05 o 
  -4   2   3    21492.10    19072.11    692.81 o 
  -2   2   3     6720.77     6165.14    228.76 o 
   0   2   3      102.91       94.93      7.70 o 
   2   2   3     2015.20     2012.42     59.16 o 
   4   2   3       37.21       43.24      8.78 o 
   6   2   3      297.34      305.96     25.54 o 
   8   2   3     2057.49     1996.73    164.76 o 
  10   2   3     3666.91     3428.16    221.47 o 
  12   2   3      204.30      244.80     27.57 o 
  14   2   3     1573.87     1604.49    208.76 o 
  16   2   3     2433.28     2530.57    298.49 o 
  18   2   3      133.28      170.32     21.80 o 
  20   2   3     1912.26     1945.81     94.04 o 
  22   2   3     2802.32     3088.69    149.42 o 
  24   2   3     1739.08     1838.21     90.28 o 
  26   2   3      837.28      814.94     38.70 o 
  28   2   3     1955.11     1839.60     99.26 o 
  30   2   3       84.81       77.33      6.09 o 
  32   2   3      213.24      211.15     24.05 o 
 -29   3   3      859.03      660.65      8.34 o 
 -27   3   3       53.91       50.86      6.25 o 
 -25   3   3       21.25       19.87      8.18 o 
 -23   3   3      242.51      249.43     11.71 o 
 -21   3   3      266.96      265.11     18.17 o 
 -19   3   3      113.28      106.91     11.52 o 
 -17   3   3      908.96     1019.23     61.32 o 
 -15   3   3      317.49      329.74     22.93 o 
 -13   3   3     1322.02     1566.37    125.77 o 
 -11   3   3     1679.49     1789.87    142.39 o 
  -9   3   3      126.77      131.94     13.86 o 
  -7   3   3       89.05       86.58     13.03 o 
  -5   3   3      842.73      951.04     48.00 o 
  -3   3   3      331.87      295.51     20.23 o 
  -1   3   3     2892.80     3097.57     44.57 o 
   1   3   3      334.49      352.82      9.58 o 
   3   3   3      101.77      100.93     10.08 o 
   5   3   3      930.34      992.77     39.09 o 
   7   3   3     1559.49     1551.90     35.84 o 
   9   3   3      388.87      421.83     29.86 o 
  11   3   3       13.58       15.12     10.85 o 
  13   3   3      971.03      997.31     93.49 o 
  15   3   3      410.25      424.31     41.78 o 
  17   3   3       82.25       72.56     11.79 o 
  19   3   3       71.15       60.85      9.51 o 
  21   3   3      635.80      657.60     34.37 o 
  23   3   3      479.34      515.31     17.39 o 
  25   3   3      672.39      646.81     27.58 o 
  27   3   3      541.50      381.47     11.03 o 
 -18   4   3        0.08        2.30      9.98 o 
 -16   4   3      476.53      528.41     30.19 o 
 -14   4   3     1504.75     1693.93     36.27 o 
 -12   4   3       18.53       19.93     12.66 o 
 -10   4   3      221.76      269.13     17.08 o 
  -8   4   3      511.83      577.62     66.18 o 
  -6   4   3       37.25       51.19     14.64 o 
  -4   4   3      377.35      495.89     25.79 o 
  -2   4   3       22.93       24.59     16.91 o 
   0   4   3        4.64        1.39      4.19 o 
   2   4   3       56.38       57.55     13.10 o 
   4   4   3      332.95      319.60     29.42 o 
   6   4   3      262.15      266.43     18.33 o 
   8   4   3      558.92      615.96     42.07 o 
  10   4   3       78.14       94.90     14.46 o 
  12   4   3       61.37       66.05     16.78 o 
  14   4   3      859.05     1014.59     21.42 o 
  16   4   3       15.87       16.62     12.85 o 
  18   4   3      462.70      443.07     12.98 o 
 -38   0   4      799.87      660.98     10.49 o 
 -36   0   4      157.96      141.77      8.89 o 
 -34   0   4     3436.66     3758.48     41.83 o 
 -32   0   4      105.32       83.96     11.03 o 
 -30   0   4       25.66       24.57     12.60 o 
 -28   0   4    19078.60    22317.37    108.13 o 
 -26   0   4     5704.96     6794.14     46.57 o 
 -24   0   4      312.09      322.60     16.38 o 
 -22   0   4     2510.24     2777.69     36.94 o 
 -20   0   4    14872.93    16408.09     83.53 o 
 -18   0   4     3022.69     3309.69     34.78 o 
 -16   0   4     1252.25     1043.86     18.93 o 
 -14   0   4        7.04       11.90     16.11 o 
 -12   0   4     2476.16     2851.26     63.65 o 
 -10   0   4    31166.62    32193.96    713.55 o 
  -8   0   4    18316.54    18622.47    353.34 o 
  -6   0   4     1624.98     1616.36     23.57 o 
  -4   0   4     8532.28     8686.61     41.09 o 
  -2   0   4    30928.28    32920.66    479.13 o 
   0   0   4    18974.02    18343.28     71.04 o 
   2   0   4    14043.52    10520.08   1075.44 o 
   4   0   4    13685.03    10297.24    970.54 o 
   6   0   4      676.29      538.65     89.26 o 
   8   0   4    33757.24    30544.20   1532.63 o 
  10   0   4      537.29      366.21     60.51 o 
  12   0   4     1020.07     1359.96    183.97 o 
  14   0   4    17602.57    17746.43    737.84 o 
  16   0   4      553.02      468.36     18.10 o 
  18   0   4      664.38      455.58     22.08 o 
  20   0   4      606.31      617.23     18.69 o 
  22   0   4     1231.80     1173.00     70.93 o 
  24   0   4      923.45      878.34     68.44 o 
  26   0   4     4880.81     5125.91    146.26 o 
  28   0   4        3.14        4.09     16.02 o 
  30   0   4      593.67      732.96     21.63 o 
  32   0   4     1845.66     1979.65     30.10 o 
 -37   1   4        4.32        5.19      6.48 o 
 -35   1   4      246.32      252.26      8.33 o 
 -33   1   4       38.40       40.91      7.05 o 
 -31   1   4        7.93       14.95      6.75 o 
 -29   1   4       47.34       43.75      7.30 o 
 -27   1   4        3.87       10.34      7.94 o 
 -25   1   4     2778.17     3237.66     53.31 o 
 -23   1   4      723.97      814.91     16.96 o 
 -21   1   4     1437.84     1624.79     34.95 o 
 -19   1   4      216.88      155.22      8.43 o 
 -17   1   4     1109.53     1050.64     20.14 o 
 -15   1   4     8516.25     9523.22    152.22 o 
 -13   1   4      977.14     1156.25     23.69 o 
 -11   1   4     2247.72     1994.12     23.57 o 
  -9   1   4     1054.32      986.96     30.85 o 
  -7   1   4     3889.77     3485.67    146.40 o 
  -5   1   4     2166.70     2162.28     22.60 o 
  -3   1   4    57646.78    60259.74   2151.78 o 
  -1   1   4      563.87      455.47     28.14 o 
   1   1   4    14210.28    11660.53    422.51 o 
   3   1   4     9148.40     8091.11    175.73 o 
   5   1   4      481.74      449.77     12.20 o 
   7   1   4      919.90      656.47     40.37 o 
   9   1   4     1283.64     1260.22     66.67 o 
  11   1   4      213.93      274.54     12.86 o 
  13   1   4      676.23      584.44     15.72 o 
  15   1   4     1158.39     1019.83     31.10 o 
  17   1   4       82.88       97.80      8.11 o 
  19   1   4     1482.19     1428.98     29.12 o 
  21   1   4      257.01      316.03     12.50 o 
  23   1   4     1377.50     1632.59     61.63 o 
  25   1   4     2682.01     2803.92    125.79 o 
  27   1   4      101.37       80.66      7.27 o 
  29   1   4        0.21        4.91      7.55 o 
  31   1   4       28.20       24.30      6.29 o 
  33   1   4      833.77      739.86     92.70 o 
  35   1   4      200.67      190.27      6.64 o 
 -34   2   4     1711.99     1501.38     12.55 o 
 -32   2   4        2.88        3.64      5.76 o 
 -30   2   4      779.81      766.86     14.59 o 
 -28   2   4      269.52      288.23     11.06 o 
 -26   2   4       53.67       46.86      8.21 o 
 -24   2   4      690.90      695.14     28.00 o 
 -22   2   4      998.22     1057.69     33.86 o 
 -20   2   4        5.77       24.77     25.55 o 
 -18   2   4      221.91      232.06     21.65 o 
 -16   2   4     1587.28     1660.42    155.50 o 
 -14   2   4       87.49      110.46     12.60 o 
 -12   2   4     1462.99     1454.78     81.63 o 
 -10   2   4     2980.51     2883.02    167.93 o 
  -8   2   4       10.61       23.04     10.20 o 
  -6   2   4     4369.13     3990.98    183.57 o 
  -4   2   4      952.39      885.03     14.00 o 
  -2   2   4      259.12      260.72     13.38 o 
   0   2   4    13704.97    12727.94    371.13 o 
   2   2   4     9731.73     8908.41     88.61 o 
   4   2   4      486.22      397.72     25.41 o 
   6   2   4     2407.81     2331.23    221.36 o 
   8   2   4    11383.11    11581.55    882.88 o 
  10   2   4     1426.74     1541.23    121.31 o 
  12   2   4     6333.22     6112.71    413.61 o 
  14   2   4      261.53      230.85     26.17 o 
  16   2   4      683.57      654.98     70.59 o 
  18   2   4     1932.70     2000.34    223.48 o 
  20   2   4     1599.47     1629.04     91.08 o 
  22   2   4      656.57      675.71     38.54 o 
  24   2   4      190.88      177.14      8.00 o 
  26   2   4      969.49      921.50     46.44 o 
  28   2   4       89.17       75.68      7.17 o 
  30   2   4      209.68      189.87      6.87 o 
  32   2   4      161.04      118.45      4.99 o 
 -29   3   4       73.98       59.23      5.59 o 
 -27   3   4      422.65      363.49     14.80 o 
 -25   3   4      715.94      636.51     40.15 o 
 -23   3   4     1640.17     1604.62     97.71 o 
 -21   3   4       67.97       72.72     11.90 o 
 -19   3   4       21.07       29.43     10.37 o 
 -17   3   4      706.12      782.51     42.02 o 
 -15   3   4        2.40        2.46      6.36 o 
 -13   3   4      419.34      515.35     34.54 o 
 -11   3   4      224.16      250.34     15.35 o 
  -9   3   4     1979.91     2458.88     32.36 o 
  -7   3   4      362.14      382.29     14.84 o 
  -5   3   4     3489.53     4056.30    147.64 o 
  -3   3   4     2962.53     2954.61    323.37 o 
  -1   3   4       11.09       18.80     10.21 o 
   1   3   4     1819.74     1949.86     24.46 o 
   3   3   4      532.43      538.83     22.80 o 
   5   3   4      508.67      489.72     13.05 o 
   7   3   4      157.20      165.83     12.84 o 
   9   3   4       76.06       85.86      9.42 o 
  11   3   4       29.53       24.23      9.65 o 
  13   3   4      977.28     1088.55    106.63 o 
  15   3   4      977.51     1023.37     98.45 o 
  17   3   4      144.95      135.94     13.70 o 
  19   3   4      357.73      366.11     27.10 o 
  21   3   4       87.86       85.13      8.69 o 
  23   3   4      226.02      210.39     12.37 o 
  25   3   4      854.54      761.17     17.75 o 
 -18   4   4       15.12       19.08     17.52 o 
 -16   4   4       85.01       85.50     12.41 o 
 -14   4   4      447.92      505.61     19.89 o 
 -12   4   4        1.74        1.18     10.30 o 
 -10   4   4      189.60      196.46     12.65 o 
  -8   4   4     1009.19     1312.92     71.07 o 
  -6   4   4      200.63      233.07     15.72 o 
  -4   4   4        1.52        8.36     18.43 o 
  -2   4   4       42.24       60.78     16.76 o 
   0   4   4      898.91     1057.63     75.86 o 
   2   4   4        4.19        0.85     13.55 o 
   4   4   4      950.49      883.95     31.45 o 
   6   4   4       84.61       94.81     17.41 o 
   8   4   4        0.25       29.96     24.92 o 
  10   4   4     1084.95     1388.21     63.68 o 
  12   4   4        8.98        9.71     13.55 o 
  14   4   4       21.98       13.79     16.15 o 
  16   4   4      500.94      535.90     19.92 o 
  18   4   4        0.68        6.03     11.37 o 
 -37   1   5      139.60      109.80      6.35 o 
 -35   1   5      195.54      197.21      7.06 o 
 -33   1   5      435.16      439.29     17.55 o 
 -31   1   5       37.31       39.63      6.75 o 
 -29   1   5     4629.85     5194.76    106.38 o 
 -27   1   5       58.48       64.62      7.88 o 
 -25   1   5      271.95      288.97      8.02 o 
 -23   1   5    10965.17    12561.05    110.00 o 
 -21   1   5      192.55      212.52      9.23 o 
 -19   1   5     7049.60     7470.47    115.18 o 
 -17   1   5     1179.73     1335.52     19.47 o 
 -15   1   5     8195.85     9408.91    147.38 o 
 -13   1   5     1737.91     1717.78     18.07 o 
 -11   1   5     4969.09     4602.99     63.86 o 
  -9   1   5      576.34      691.39     14.97 o 
  -7   1   5      728.84      678.76     11.25 o 
  -5   1   5     1216.77      870.12     18.02 o 
  -3   1   5     8507.31     7988.23     53.57 o 
  -1   1   5     8919.92     7721.28    217.00 o 
   1   1   5    10520.88     8992.58    309.90 o 
   3   1   5      102.92      112.36      9.02 o 
   5   1   5     2895.31     2046.41    126.29 o 
   7   1   5    12179.30    10655.82    603.84 o 
   9   1   5     1387.58     1110.73     77.85 o 
  11   1   5     1351.88     1269.82     77.28 o 
  13   1   5    18733.79    17064.61    845.93 o 
  15   1   5       72.18       68.70      7.59 o 
  17   1   5     1090.55      942.17     37.46 o 
  19   1   5     5374.27     5557.28    306.06 o 
  21   1   5       76.87       84.78     10.36 o 
  23   1   5     8966.82     9527.80    327.66 o 
  25   1   5       22.75       14.47      8.55 o 
  27   1   5      222.05      205.87      9.43 o 
  29   1   5      633.02      627.23     13.77 o 
  31   1   5     1622.37     1642.78     24.62 o 
  33   1   5        1.02        3.43      9.09 o 
 -34   2   5       86.71       65.68      7.17 o 
 -32   2   5      103.79       90.95      4.90 o 
 -30   2   5      532.59      535.61     16.61 o 
 -28   2   5       22.10       21.04      7.46 o 
 -26   2   5      103.49      103.05      8.02 o 
 -24   2   5        4.14       15.28      9.22 o 
 -22   2   5        7.57       19.94      8.48 o 
 -20   2   5     2705.99     2639.43     57.27 o 
 -18   2   5    11458.96    11637.43    339.36 o 
 -16   2   5     3421.41     2994.42    171.52 o 
 -14   2   5     1056.17     1092.86     71.00 o 
 -12   2   5     4928.80     5090.57    216.24 o 
 -10   2   5      453.95      468.54     22.96 o 
  -8   2   5        4.53        2.60      5.73 o 
  -6   2   5     1203.05     1337.66     58.59 o 
  -4   2   5     4069.58     4039.89    130.33 o 
  -2   2   5    19618.47    18977.93    142.69 o 
   0   2   5     3711.26     3496.96    162.78 o 
   2   2   5    12853.72    12456.97    390.89 o 
   4   2   5      934.33      890.03     52.43 o 
   6   2   5    18307.06    18387.55    749.55 o 
   8   2   5      480.12      401.37     33.41 o 
  10   2   5      497.50      390.88     31.18 o 
  12   2   5     2629.78     2607.23    183.83 o 
  14   2   5      599.66      621.33     48.76 o 
  16   2   5      149.52      157.49     18.46 o 
  18   2   5      194.75      235.40     16.80 o 
  20   2   5      291.51      330.55     19.34 o 
  22   2   5      212.71      205.93      9.42 o 
  24   2   5     2001.11     2203.35    103.85 o 
  26   2   5     1924.14     1965.12    124.41 o 
  28   2   5      528.97      421.56     10.31 o 
  30   2   5      594.97      501.61      8.97 o 
 -29   3   5      148.92      121.52      7.72 o 
 -27   3   5      286.80      284.12      9.12 o 
 -25   3   5        0.06        3.44      9.43 o 
 -23   3   5       14.35       10.69      8.50 o 
 -21   3   5      527.55      497.35     10.59 o 
 -19   3   5        8.32        8.57     10.15 o 
 -17   3   5      196.12      230.02      9.46 o 
 -15   3   5       44.73       45.64      9.55 o 
 -13   3   5      505.46      573.36     22.17 o 
 -11   3   5      276.76      308.81     19.03 o 
  -9   3   5        2.78        9.81     13.36 o 
  -7   3   5      284.88      316.99     15.72 o 
  -5   3   5     5033.93     5686.61     95.61 o 
  -3   3   5       22.65       13.04     12.33 o 
  -1   3   5      312.55      319.35     13.36 o 
   1   3   5      231.18      237.43     10.40 o 
   3   3   5     1158.55     1286.68     24.53 o 
   5   3   5     1317.09     1197.39     31.17 o 
   7   3   5      699.52      663.76     19.50 o 
   9   3   5      194.53      205.22     10.67 o 
  11   3   5      387.90      362.74     23.17 o 
  13   3   5      104.08       97.30     12.00 o 
  15   3   5       93.46       92.84     11.82 o 
  17   3   5       62.53       67.22     11.98 o 
  19   3   5       63.01       59.15     10.19 o 
  21   3   5      182.17      191.72     16.32 o 
  23   3   5      420.29      426.87     68.32 o 
  25   3   5       20.66       21.66      5.27 o 
  27   3   5      166.85      129.72      6.67 o 
 -18   4   5        2.11        3.39      5.83 o 
 -16   4   5      122.18      129.13     12.84 o 
 -14   4   5      214.05      250.27     26.10 o 
 -12   4   5      361.72      411.32     14.38 o 
 -10   4   5       76.67       95.10     12.71 o 
  -8   4   5      226.89      257.77     25.72 o 
  -6   4   5       80.38       99.26     15.46 o 
  -4   4   5       19.63       31.27     16.34 o 
  -2   4   5        3.67       16.48     17.28 o 
   0   4   5        1.60        0.85     14.64 o 
   2   4   5     1125.99     1130.63    101.30 o 
   4   4   5      199.96      188.42     16.44 o 
   6   4   5      194.20      229.08     23.33 o 
   8   4   5      624.62      721.14     25.63 o 
  10   4   5      359.79      425.14     24.89 o 
  12   4   5      264.44      316.49     15.80 o 
  14   4   5       48.32       38.18     15.53 o 
  16   4   5      158.48      154.19     18.46 o 
  18   4   5      150.86      134.70      9.77 o 
 -38   0   6     1115.21      983.29     13.20 o 
 -36   0   6      292.16      308.72     11.04 o 
 -34   0   6        4.90        4.17     11.81 o 
 -32   0   6      981.80     1156.71     19.99 o 
 -30   0   6      339.90      358.60     12.06 o 
 -28   0   6      256.82      309.18     12.64 o 
 -26   0   6       44.56       32.99     13.33 o 
 -24   0   6     3798.59     4388.17     73.37 o 
 -22   0   6       34.26       34.41     12.74 o 
 -20   0   6      983.92     1044.66     23.49 o 
 -18   0   6    18000.36    20762.89    117.43 o 
 -16   0   6     7114.98     8209.81     68.48 o 
 -14   0   6     9775.88    10082.74    223.04 o 
 -12   0   6    14716.42    16395.87    350.02 o 
 -10   0   6     5297.74     5873.86    129.66 o 
  -8   0   6    42920.01    45205.98   1066.36 o 
  -6   0   6     1304.71     1126.98     26.48 o 
  -4   0   6       10.74       15.38      8.19 o 
  -2   0   6      747.03      767.24     14.15 o 
   0   0   6    22996.19    22745.09    394.38 o 
   2   0   6     3721.52     2964.68    216.10 o 
   4   0   6     6468.57     5000.64    125.79 o 
   6   0   6    16171.12    14214.56    630.71 o 
   8   0   6     4208.89     4003.67    326.55 o 
  10   0   6    12421.20     9915.11   1356.59 o 
  12   0   6      146.04      169.23     15.04 o 
  14   0   6      770.67      789.76     40.66 o 
  16   0   6      178.41      135.77     12.70 o 
  18   0   6    12421.15    12622.20   1853.03 o 
  20   0   6     4048.97     3971.59    494.98 o 
  22   0   6     1123.44      994.73    124.08 o 
  24   0   6      292.93      392.72     17.87 o 
  26   0   6      203.78      208.03     10.97 o 
  28   0   6     5487.91     6452.91     64.82 o 
  30   0   6      174.99      203.98     12.42 o 
  32   0   6      362.61      389.15     13.67 o 
  34   0   6     1518.90     1612.44     19.51 o 
 -37   1   6       59.14       51.82      4.48 o 
 -35   1   6      376.40      394.76     11.36 o 
 -33   1   6      294.91      264.36     15.61 o 
 -31   1   6     2928.23     3179.34     84.36 o 
 -29   1   6      206.43      210.42      7.43 o 
 -27   1   6       27.73       23.81      8.49 o 
 -25   1   6     5249.70     6026.42    111.52 o 
 -23   1   6     4246.39     4674.43     56.21 o 
 -21   1   6      111.50      108.78      9.38 o 
 -19   1   6       15.76       31.34      8.62 o 
 -17   1   6     3773.33     3997.62     71.26 o 
 -15   1   6      349.38      453.76     11.64 o 
 -13   1   6    10818.36    11891.08    191.90 o 
 -11   1   6      133.77       87.58      8.18 o 
  -9   1   6     3769.04     3890.72     37.43 o 
  -7   1   6    18056.94    18230.65    275.39 o 
  -5   1   6        4.91        9.97      8.24 o 
  -3   1   6     1840.75     1676.88     29.51 o 
  -1   1   6     3823.28     3460.45    108.25 o 
   1   1   6      907.91      772.75     26.22 o 
   3   1   6       15.13        3.22      5.99 o 
   5   1   6       38.48       14.74      8.02 o 
   7   1   6     1456.42     1214.06     25.04 o 
   9   1   6     1160.55      957.06     42.01 o 
  11   1   6     8297.44     8006.99    552.76 o 
  13   1   6     1206.16     1244.74     61.63 o 
  15   1   6       70.14      115.81      8.27 o 
  17   1   6     2436.61     2546.96     86.78 o 
  19   1   6        7.92       13.25      9.69 o 
  21   1   6     4614.24     4637.43    211.53 o 
  23   1   6      397.23      470.96     23.57 o 
  25   1   6       11.30       12.22      8.53 o 
  27   1   6      592.88      569.10     20.83 o 
  29   1   6       20.05       26.87      6.73 o 
  31   1   6       50.30       61.02      7.80 o 
  33   1   6      110.45       80.27      5.70 o 
 -34   2   6       38.91       37.05      6.24 o 
 -32   2   6      102.13       88.63      4.86 o 
 -30   2   6      306.37      311.94     10.78 o 
 -28   2   6       25.17       23.10      7.19 o 
 -26   2   6      257.17      246.78      8.45 o 
 -24   2   6     1675.21     1796.22     55.41 o 
 -22   2   6        6.25        7.60      6.14 o 
 -20   2   6      563.69      572.03     13.59 o 
 -18   2   6     5348.95     5210.47     74.79 o 
 -16   2   6      226.53      258.06     28.11 o 
 -14   2   6      824.42      805.75     50.19 o 
 -12   2   6     1111.10     1031.20     42.76 o 
 -10   2   6      481.71      474.05     24.19 o 
  -8   2   6     1037.28      987.16     32.88 o 
  -6   2   6     1356.17     1196.93     36.33 o 
  -4   2   6     2073.20     1825.48     25.25 o 
  -2   2   6      538.44      523.68     23.61 o 
   0   2   6     7083.17     6641.59    209.38 o 
   2   2   6      114.35       84.22      8.31 o 
   4   2   6       38.73       30.83      7.48 o 
   6   2   6     1313.34     1191.22     75.86 o 
   8   2   6     2154.89     2230.64    146.49 o 
  10   2   6      765.08      680.43     52.76 o 
  12   2   6       14.33       13.40      9.95 o 
  14   2   6      416.59      404.70     33.81 o 
  16   2   6     1361.31     1371.09    137.68 o 
  18   2   6     3370.80     3648.35    247.35 o 
  20   2   6      150.28      149.80      9.66 o 
  22   2   6       16.66        6.81      9.29 o 
  24   2   6     2144.85     2306.82    136.59 o 
  26   2   6      112.84      116.93      8.25 o 
  28   2   6      442.17      373.09      8.97 o 
  30   2   6       33.63       19.91      6.15 o 
 -29   3   6       80.99       58.73      7.38 o 
 -27   3   6       15.29        9.05      9.93 o 
 -25   3   6      572.74      569.09     15.84 o 
 -23   3   6      216.41      202.90      8.54 o 
 -21   3   6       15.83       10.57      9.02 o 
 -19   3   6        2.03       11.03     11.62 o 
 -17   3   6      764.28      796.48     34.52 o 
 -15   3   6      111.87      129.46      9.55 o 
 -13   3   6      248.53      273.50     10.41 o 
 -11   3   6     2523.91     2956.58    133.16 o 
  -9   3   6       62.75       65.92     10.93 o 
  -7   3   6     1509.12     1688.08     26.88 o 
  -5   3   6     4989.06     5779.98     47.93 o 
  -3   3   6      796.05      817.29     31.28 o 
  -1   3   6       84.83       86.81     12.15 o 
   1   3   6      351.61      350.84     12.96 o 
   3   3   6     2846.30     2879.68     36.21 o 
   5   3   6      193.15      186.63     11.96 o 
   7   3   6     3073.50     2961.18    148.92 o 
   9   3   6     1800.05     1875.67     96.77 o 
  11   3   6      812.31      820.59     50.12 o 
  13   3   6     1320.06     1256.95     87.97 o 
  15   3   6       78.26       81.05     12.12 o 
  17   3   6     1701.69     1754.83    164.19 o 
  19   3   6       63.30       62.98      9.04 o 
  21   3   6        2.66        9.49      9.94 o 
  23   3   6       11.62       14.44      8.45 o 
  25   3   6       87.21       82.82      8.39 o 
 -18   4   6       39.71       37.57     13.18 o 
 -16   4   6      112.61      102.52      9.93 o 
 -14   4   6        5.10       11.20     10.15 o 
 -12   4   6       53.65       54.42      9.11 o 
 -10   4   6      202.68      217.15     11.86 o 
  -8   4   6      340.25      368.38     15.83 o 
  -6   4   6       21.37       19.77     17.85 o 
  -4   4   6       14.57       17.30     17.11 o 
  -2   4   6      727.35      897.28     27.63 o 
   0   4   6      131.97      149.91     18.47 o 
   2   4   6      444.45      472.53     28.22 o 
   4   4   6       45.44       53.30     20.36 o 
   6   4   6        0.21       10.07     15.19 o 
   8   4   6     1968.30     2378.29     38.25 o 
  12   4   6        0.38       -6.69     32.98 o 
  16   4   6      280.84      315.30     15.77 o 
 -37   1   7      809.56      729.03     11.07 o 
 -35   1   7      334.34      355.85      7.62 o 
 -33   1   7      141.11      149.60      8.02 o 
 -31   1   7     2604.15     3036.40     24.67 o 
 -29   1   7      376.29      400.20     14.75 o 
 -27   1   7      803.37      837.66     26.17 o 
 -25   1   7     1135.13     1204.16     36.48 o 
 -23   1   7     1146.68     1219.40     26.82 o 
 -21   1   7      104.82       84.93     11.81 o 
 -19   1   7      359.56      387.91     12.45 o 
 -17   1   7      325.96      397.02      8.68 o 
 -15   1   7      434.24      515.94     16.85 o 
 -13   1   7    13979.31    15106.07    215.31 o 
 -11   1   7       26.80       43.61      6.09 o 
  -9   1   7     6656.12     6843.24     51.88 o 
  -7   1   7    23026.69    23838.06    113.83 o 
  -5   1   7      335.88      387.70     10.99 o 
  -3   1   7     1479.53     1134.13     24.88 o 
  -1   1   7     5191.70     5228.91    137.80 o 
   1   1   7      299.94      314.48     11.93 o 
   3   1   7      149.28      113.56      7.68 o 
   5   1   7     6549.99     5647.44    202.69 o 
   7   1   7     1416.50     1254.13     35.07 o 
   9   1   7     5175.91     4014.74     55.69 o 
  11   1   7     6674.00     5194.77     64.96 o 
  13   1   7      767.80      819.05     54.48 o 
  15   1   7     2338.05     2246.79    128.97 o 
  17   1   7      220.70      186.23     10.40 o 
  19   1   7       39.87       23.74     12.33 o 
  21   1   7     1398.52     1478.61     44.97 o 
  23   1   7      755.74      887.74     30.90 o 
  25   1   7      331.14      334.71     13.96 o 
  27   1   7        0.39        1.14      4.72 o 
  29   1   7     1958.27     2194.70     22.88 o 
  31   1   7      225.34      211.58      6.96 o 
  33   1   7     1540.45     1289.09     15.94 o 
 -34   2   7        0.95        1.08      4.89 o 
 -32   2   7        0.79        0.78      2.19 o 
 -30   2   7       20.67       26.92      6.10 o 
 -28   2   7      109.89      104.40      7.07 o 
 -26   2   7     3612.07     3857.53    102.21 o 
 -24   2   7       62.30       78.95      8.56 o 
 -22   2   7       29.26       33.01      9.22 o 
 -20   2   7      289.49      321.93     11.16 o 
 -18   2   7       99.94       97.42     12.37 o 
 -16   2   7     1889.15     2029.24    134.20 o 
 -14   2   7      418.28      391.24     16.20 o 
 -12   2   7      255.00      258.30     12.92 o 
 -10   2   7      324.07      287.07      7.00 o 
  -8   2   7      121.45       91.80      6.08 o 
  -6   2   7     9227.89     9632.93    283.61 o 
  -4   2   7    14776.98    14819.46    389.39 o 
  -2   2   7     1132.43      963.96     28.82 o 
   0   2   7     7877.18     7767.12    208.46 o 
   2   2   7      131.58      117.33     11.59 o 
   4   2   7      345.01      267.00     15.74 o 
   6   2   7     1782.94     1775.67     92.45 o 
   8   2   7      183.12      156.38     13.34 o 
  10   2   7       27.83       45.08     10.07 o 
  12   2   7      495.08      485.99     37.63 o 
  14   2   7      208.69      211.31     19.55 o 
  16   2   7      807.82      843.18     45.85 o 
  18   2   7      314.77      368.74     29.28 o 
  20   2   7        6.97       12.18     10.16 o 
  22   2   7      254.72      268.18     18.39 o 
  24   2   7       44.30       45.10      7.22 o 
  26   2   7       89.36       88.22     10.30 o 
  28   2   7       53.83       39.87      9.91 o 
 -29   3   7      166.71      130.42      7.29 o 
 -27   3   7      320.62      271.44      6.52 o 
 -25   3   7       73.43       73.10      7.07 o 
 -23   3   7        0.94       -0.04      1.57 o 
 -21   3   7     1147.76     1142.11     19.55 o 
 -19   3   7     3038.78     3275.01    130.81 o 
 -17   3   7       19.24       16.04     10.16 o 
 -15   3   7      318.11      364.26      9.80 o 
 -13   3   7     1157.55     1285.50     42.44 o 
 -11   3   7      643.00      756.94     34.18 o 
  -9   3   7        0.36        0.18      5.55 o 
  -7   3   7       92.16      105.98     10.73 o 
  -5   3   7     4620.21     5316.14    303.30 o 
  -3   3   7     3185.72     3329.05    148.31 o 
  -1   3   7       61.88       66.00     12.19 o 
   1   3   7     1465.55     1528.92     33.35 o 
   3   3   7     5384.10     5567.83    150.57 o 
   5   3   7     1231.26     1154.70     16.87 o 
   7   3   7      260.99      317.18     22.81 o 
   9   3   7       12.02       14.77      9.59 o 
  11   3   7     2455.26     2392.01    118.16 o 
  13   3   7     3759.65     3717.70    197.98 o 
  15   3   7      815.74      788.26     83.40 o 
  17   3   7       31.70       26.17     12.10 o 
  19   3   7      841.34     1040.80     47.98 o 
  21   3   7      627.65      653.63    105.20 o 
  23   3   7      475.52      442.68     73.30 o 
  25   3   7       21.09       15.57      7.49 o 
 -18   4   7        9.57       11.78      9.21 o 
 -16   4   7       11.50        8.44      8.47 o 
 -14   4   7     1153.28     1064.84     15.12 o 
 -12   4   7      622.97      555.32     12.27 o 
 -10   4   7       26.34       32.98      8.52 o 
  -8   4   7       14.86       19.24     10.54 o 
  -6   4   7      740.89      925.73     76.73 o 
  -4   4   7      552.98      646.37     64.93 o 
  -2   4   7      542.78      712.65     59.98 o 
   0   4   7      150.37      164.86     20.06 o 
   2   4   7        0.17        3.46     29.56 o 
   4   4   7      650.39      699.80     32.05 o 
   6   4   7      558.40      492.39     33.31 o 
  12   4   7      310.25      369.25     14.63 o 
 -34   0   8      636.91      707.76     18.39 o 
 -32   0   8      200.75      241.64     10.88 o 
 -30   0   8      922.12     1021.81     28.35 o 
 -28   0   8     1041.37     1210.53     32.34 o 
 -26   0   8     1441.66     1647.00     40.71 o 
 -24   0   8     3994.07     4527.28    144.57 o 
 -22   0   8    12015.25    13346.28    350.12 o 
 -20   0   8     8559.74     9236.02     81.39 o 
 -18   0   8     1171.10     1227.18     17.53 o 
 -16   0   8      763.28      558.27     14.93 o 
 -14   0   8     3123.70     3886.19     36.28 o 
 -12   0   8      851.49     1106.17     27.90 o 
 -10   0   8     2977.03     3701.13     57.29 o 
  -8   0   8     4259.44     4169.72     40.24 o 
  -6   0   8      557.33      594.35     15.14 o 
  -4   0   8     5722.04     5556.96     56.30 o 
  -2   0   8    27227.85    26967.78    842.32 o 
   0   0   8     7428.85     6977.20    301.27 o 
   2   0   8    23143.54    18960.57   1279.67 o 
   4   0   8      852.87      957.66     17.04 o 
   6   0   8     6602.99     6267.43    129.63 o 
   8   0   8     4407.76     4172.63     61.47 o 
  10   0   8     4107.65     3399.42    199.52 o 
  12   0   8     2000.72     1546.87    127.25 o 
  14   0   8     1252.50     1163.17     90.38 o 
  16   0   8    10458.73    10439.73   3453.06 o 
  18   0   8        5.70        8.86     13.77 o 
  20   0   8    18689.64    21867.70    122.96 o 
  22   0   8    15329.86    17982.63    253.76 o 
  24   0   8     1338.41     1259.44     71.74 o 
  26   0   8     4166.29     4595.70     56.04 o 
  28   0   8      287.75      348.73     15.61 o 
  30   0   8     1911.27     1852.19     28.77 o 
  32   0   8      146.04      122.69      8.76 o 
 -37   1   8        8.58        8.23      5.89 o 
 -35   1   8      347.96      324.57     10.35 o 
 -33   1   8       44.24       50.62      6.62 o 
 -31   1   8      586.19      604.98     23.98 o 
 -29   1   8        1.79        9.56      7.55 o 
 -27   1   8        9.99        9.85      8.63 o 
 -25   1   8      353.36      385.66     13.55 o 
 -23   1   8      419.91      469.61     18.18 o 
 -21   1   8      771.91      826.38     37.82 o 
 -19   1   8     1376.63     1378.57     29.00 o 
 -17   1   8     1005.41      987.35     29.12 o 
 -15   1   8     1162.85     1378.27     38.78 o 
 -13   1   8        7.26       18.84      6.47 o 
 -11   1   8        2.71        9.98      6.00 o 
  -9   1   8      200.23      237.46      7.81 o 
  -7   1   8     5382.12     6160.10    126.06 o 
  -5   1   8      237.78      248.43     11.58 o 
  -3   1   8      645.21      725.76     17.70 o 
  -1   1   8     6991.32     7328.10    218.41 o 
   1   1   8      679.61      559.10     18.84 o 
   3   1   8      763.79      636.22     15.63 o 
   5   1   8     4029.14     3705.17     37.37 o 
   7   1   8     2290.15     2413.58     54.71 o 
   9   1   8       16.54       11.99      7.40 o 
  11   1   8      468.70      439.62     16.92 o 
  13   1   8       57.23       69.32     10.57 o 
  15   1   8      377.12      315.42     13.70 o 
  17   1   8      132.30      120.45     11.62 o 
  19   1   8     1292.64     1260.42     35.60 o 
  21   1   8      259.93      261.16     14.58 o 
  23   1   8     1052.01     1279.50     47.92 o 
  25   1   8      321.58      346.41     12.89 o 
  27   1   8        4.95        9.97      7.80 o 
  29   1   8      115.47      110.09      8.41 o 
  31   1   8        2.69        3.20      6.34 o 
 -32   2   8     1252.28     1406.11     45.97 o 
 -30   2   8        2.27        4.60      5.89 o 
 -28   2   8      215.86      230.50      8.69 o 
 -26   2   8     3225.65     3400.31     49.31 o 
 -24   2   8      445.35      478.80     19.46 o 
 -22   2   8       25.03       39.38      9.14 o 
 -20   2   8     1850.43     1943.26     82.40 o 
 -18   2   8      588.64      603.20     32.16 o 
 -16   2   8     1242.74     1214.32     69.86 o 
 -14   2   8     1110.35     1139.94     61.59 o 
 -12   2   8       15.68       14.30      8.42 o 
 -10   2   8     1169.48     1128.89     36.75 o 
  -8   2   8     9311.21     9182.52    290.37 o 
  -6   2   8     2620.35     2586.18     76.14 o 
  -4   2   8      193.67      215.09      6.47 o 
  -2   2   8     7155.22     6619.74    213.22 o 
   0   2   8      343.35      257.33     10.15 o 
   2   2   8     1531.51     1342.36     39.85 o 
   4   2   8      491.78      448.07     17.72 o 
   6   2   8        3.40        4.10      8.02 o 
   8   2   8      829.38      641.05     13.53 o 
  10   2   8     5457.93     5247.61    407.51 o 
  12   2   8      110.50       69.77     12.97 o 
  14   2   8       21.87       27.45     12.31 o 
  16   2   8     1382.51     1434.67     73.47 o 
  18   2   8       64.51       64.62      9.99 o 
  20   2   8      223.97      226.92     18.79 o 
  22   2   8       13.52       12.75      8.64 o 
  24   2   8        1.61        1.79      5.26 o 
  26   2   8      202.43      217.21     42.87 o 
  28   2   8      367.66      286.55     45.30 o 
 -29   3   8       44.47       30.25      6.93 o 
 -27   3   8      374.65      341.07     20.55 o 
 -25   3   8       40.38       33.27      6.74 o 
 -23   3   8       30.24       40.36      9.73 o 
 -21   3   8      651.96      711.13     32.55 o 
 -19   3   8       70.78       71.12      8.82 o 
 -17   3   8      111.53       97.48      9.34 o 
 -15   3   8     3195.56     3804.16    110.14 o 
 -13   3   8       77.66       94.47     10.24 o 
 -11   3   8      341.50      392.24     15.89 o 
  -9   3   8      999.00     1069.55     39.14 o 
  -7   3   8      265.96      293.06     13.99 o 
  -5   3   8      396.10      414.19     19.65 o 
  -3   3   8     1078.62     1095.22     30.83 o 
  -1   3   8     1073.09     1050.05     20.82 o 
   1   3   8      191.47      188.32     11.71 o 
   3   3   8     1315.67     1358.06     20.55 o 
   5   3   8     5733.67     5698.03    161.34 o 
   7   3   8        1.65        2.86     10.00 o 
   9   3   8     1148.45     1111.36     42.98 o 
  11   3   8     2298.56     2223.93    106.69 o 
  13   3   8       51.87       45.92      9.17 o 
  15   3   8       74.96       78.05      8.81 o 
  17   3   8       20.96       18.67     11.66 o 
  19   3   8      862.80      877.28    178.31 o 
  21   3   8      218.89      200.21     43.40 o 
  23   3   8      864.16      792.72    124.36 o 
 -18   4   8      262.60      235.49     42.63 o 
 -16   4   8     1030.41     1055.36    225.18 o 
 -14   4   8      258.37      251.02      8.14 o 
 -12   4   8       46.74       46.83      7.77 o 
 -10   4   8      500.95      497.86     20.59 o 
  -8   4   8        0.25        1.51      6.81 o 
  -6   4   8       13.28       28.21     10.54 o 
  -4   4   8       30.56       22.72     11.72 o 
  -2   4   8        5.72        2.31      6.34 o 
   0   4   8     1462.64     1703.01    121.08 o 
   2   4   8      182.67      164.69     30.98 o 
   4   4   8      773.53      750.45     36.09 o 
  12   4   8       21.27       20.50     13.63 o 
 -35   1   9      974.40      866.45     27.41 o 
 -33   1   9      291.92      309.63      9.98 o 
 -31   1   9      160.58      180.87     10.41 o 
 -29   1   9      655.74      731.97     25.41 o 
 -27   1   9      163.67      204.92      9.45 o 
 -25   1   9       97.59      117.89     10.99 o 
 -23   1   9      315.26      277.62     12.31 o 
 -21   1   9    11836.92    12932.25     87.80 o 
 -19   1   9     1210.29     1356.92     18.46 o 
 -17   1   9     1101.67      995.06     23.11 o 
 -15   1   9     9664.54    10189.04    191.85 o 
 -13   1   9       32.14       28.18      6.84 o 
 -11   1   9     5234.90     5149.95     83.71 o 
  -9   1   9     1437.71     1506.02     20.19 o 
  -7   1   9      800.40      793.77     13.07 o 
  -5   1   9    10154.63    10936.67    234.51 o 
  -3   1   9    14903.05    15045.14    366.81 o 
  -1   1   9        3.56        6.88      6.14 o 
   1   1   9      390.94      471.76     16.73 o 
   3   1   9    22534.85    21917.02    694.88 o 
   5   1   9      422.34      404.63     17.08 o 
   7   1   9     5646.20     4714.88    204.71 o 
   9   1   9     1429.10     1228.44     57.06 o 
  11   1   9      175.59      169.98     23.75 o 
  13   1   9     4439.52     4580.69    120.71 o 
  15   1   9     3765.91     3930.17     40.35 o 
  17   1   9     1330.06     1346.63     24.28 o 
  19   1   9      555.26      558.94     10.68 o 
  21   1   9     4283.64     4823.73    172.82 o 
  23   1   9        1.82       13.26     10.95 o 
  25   1   9     1771.23     2117.63     23.75 o 
  27   1   9     1730.84     1958.09     91.30 o 
  29   1   9       75.24       67.08      7.40 o 
  31   1   9     2110.64     2159.49     22.28 o 
 -34   2   9      107.37       93.96      6.20 o 
 -32   2   9      816.67      826.69     18.44 o 
 -30   2   9      120.62      113.29      7.95 o 
 -28   2   9     1494.54     1668.32     64.39 o 
 -26   2   9      647.71      703.10     32.17 o 
 -24   2   9      135.21      137.44      8.58 o 
 -22   2   9     5729.64     6386.79    180.69 o 
 -20   2   9     1000.21     1046.78     30.98 o 
 -18   2   9     2086.04     2270.20    124.26 o 
 -16   2   9       15.57       12.49     10.99 o 
 -14   2   9     1349.94     1223.22     33.31 o 
 -12   2   9       21.19       23.89      9.47 o 
 -10   2   9     3220.08     3133.00    115.59 o 
  -8   2   9      171.34      127.50      6.77 o 
  -6   2   9      493.70      503.60     12.92 o 
  -4   2   9     4239.02     3945.86    111.27 o 
  -2   2   9      870.94      851.12     29.00 o 
   0   2   9       20.82       30.55      8.25 o 
   2   2   9     2902.34     2732.09     86.59 o 
   4   2   9      368.77      345.23     20.89 o 
   6   2   9       67.78       82.85      9.14 o 
   8   2   9      211.87      216.35     10.27 o 
  10   2   9     8087.54     8137.31    564.27 o 
  12   2   9      227.69      281.53     27.73 o 
  14   2   9     1067.38     1000.26     60.72 o 
  16   2   9     5915.63     6145.28    307.02 o 
  18   2   9       60.22       56.35      9.84 o 
  20   2   9      239.52      285.56     16.97 o 
  22   2   9        0.08        6.15      9.18 o 
  24   2   9      259.83      341.80     11.80 o 
  26   2   9       84.14       61.00     10.54 o 
  28   2   9       85.17       56.58      8.04 o 
 -27   3   9       32.97       32.21      6.20 o 
 -25   3   9        1.59        1.36      6.94 o 
 -23   3   9      850.25      834.97     15.04 o 
 -21   3   9       22.65       32.53      9.56 o 
 -19   3   9     1273.65     1274.17     79.97 o 
 -17   3   9       59.65       57.89      8.93 o 
 -15   3   9        5.04       13.30      9.74 o 
 -13   3   9      611.10      675.54     13.58 o 
 -11   3   9     1361.74     1573.42     58.54 o 
  -9   3   9       28.15       31.84     10.47 o 
  -7   3   9       73.15       82.53     10.59 o 
  -5   3   9      284.17      290.37     10.95 o 
  -3   3   9      708.29      653.36     21.50 o 
  -1   3   9      219.64      198.36     12.19 o 
   1   3   9      306.92      309.02     10.45 o 
   3   3   9       15.61       15.74      9.84 o 
   5   3   9     1036.97     1036.14     43.34 o 
   7   3   9      246.27      238.93     13.26 o 
   9   3   9      129.72      133.74     10.11 o 
  11   3   9       40.45       31.20      9.83 o 
  13   3   9      383.43      334.90      9.99 o 
  15   3   9       45.06       43.09      8.80 o 
  17   3   9      171.83      208.05     23.39 o 
  19   3   9      505.22      577.72     26.97 o 
  21   3   9      132.21      116.91     29.45 o 
  23   3   9      299.68      290.66     53.92 o 
 -18   4   9       10.72       10.66      8.89 o 
 -16   4   9        0.51        0.52     10.34 o 
 -14   4   9       66.24       53.43      5.98 o 
 -12   4   9       19.51       15.00      6.90 o 
 -10   4   9      226.68      223.25      7.85 o 
  -8   4   9      671.54      662.58     20.54 o 
  -6   4   9     1153.06     1256.50     44.22 o 
  -4   4   9      628.68      716.89     16.03 o 
  -2   4   9       50.71       40.41     11.65 o 
   0   4   9      515.23      451.71     34.01 o 
   2   4   9        7.18       11.49     13.75 o 
   4   4   9     1710.40     1463.88     38.35 o 
 -36   0  10        8.21        7.58      7.71 o 
 -34   0  10     2698.48     2937.54     33.35 o 
 -32   0  10      521.12      628.04     18.46 o 
 -30   0  10     1374.91     1414.57     48.42 o 
 -28   0  10     4144.33     4767.49     99.12 o 
 -26   0  10     1650.31     1836.74     24.99 o 
 -24   0  10      163.18      197.76     22.13 o 
 -22   0  10       25.00       46.19     18.09 o 
 -20   0  10      134.16      134.43     12.48 o 
 -18   0  10     1217.60     1288.14     43.59 o 
 -16   0  10    13899.02    15331.04     76.66 o 
 -14   0  10     1078.08     1051.16     21.41 o 
 -12   0  10     6649.94     7236.97     57.67 o 
 -10   0  10    35149.19    38142.14    141.11 o 
  -8   0  10     8358.73     9779.24    157.55 o 
  -6   0  10    25187.58    26276.13   1321.06 o 
  -4   0  10      624.45      588.29    259.74 o 
  -2   0  10      277.26      199.84     65.06 o 
   0   0  10    18464.63    15169.45   3587.69 o 
   2   0  10    19337.21    21418.21    928.92 o 
   4   0  10     2164.93     2312.87     54.17 o 
   6   0  10     3890.93     3809.65    338.13 o 
   8   0  10    33636.47    33332.60   1179.10 o 
  10   0  10       14.82        1.53     18.35 o 
  12   0  10     8690.98     8030.38     88.03 o 
  14   0  10      791.24      926.99     26.90 o 
  16   0  10      244.14      278.40     18.86 o 
  18   0  10      247.69      317.38     38.56 o 
  20   0  10     3635.44     4345.19     87.49 o 
  22   0  10       33.31       32.56     15.77 o 
  24   0  10      132.23      154.02     13.28 o 
  26   0  10     1589.47     1915.60     20.96 o 
  28   0  10      415.43      424.71     15.12 o 
  30   0  10     1198.99     1250.66     20.19 o 
  32   0  10     1350.01     1176.70     14.09 o 
 -35   1  10       94.26       84.48      7.54 o 
 -33   1  10      676.83      685.22     11.14 o 
 -31   1  10      104.27       97.12      7.17 o 
 -29   1  10        1.11        4.79      8.13 o 
 -27   1  10     1552.12     1828.49     21.62 o 
 -25   1  10      103.16      105.05     11.81 o 
 -23   1  10      526.53      601.79     22.22 o 
 -21   1  10      271.92      272.43     13.13 o 
 -19   1  10      188.04      173.97      9.94 o 
 -17   1  10     2682.56     2991.20     27.11 o 
 -15   1  10       58.08       69.27      8.09 o 
 -13   1  10       29.07       37.51      7.39 o 
 -11   1  10     4148.18     4979.85     70.73 o 
  -9   1  10       87.35       89.57      7.33 o 
  -7   1  10     1287.84     1627.49     42.86 o 
  -5   1  10      276.78      286.90     12.58 o 
  -3   1  10      347.79      352.13     10.24 o 
  -1   1  10      871.56      883.79     19.31 o 
   1   1  10      149.94      237.06     17.51 o 
   3   1  10      962.82      931.38     22.58 o 
   5   1  10     6344.37     5872.71    148.46 o 
   7   1  10     1563.69     1351.30     61.88 o 
   9   1  10      341.76      342.84     26.56 o 
  11   1  10     1025.17     1070.93    117.19 o 
  13   1  10      294.32      293.58     19.69 o 
  15   1  10      557.74      614.70     17.76 o 
  17   1  10       41.47       44.50     12.78 o 
  19   1  10       67.70       76.24      9.31 o 
  21   1  10     1099.63     1066.66     19.31 o 
  23   1  10      412.97      398.96     13.69 o 
  25   1  10      593.32      713.39     14.25 o 
  27   1  10      164.74      158.68     15.94 o 
  29   1  10     1117.67     1015.34     18.57 o 
  31   1  10       73.89       66.86      6.43 o 
 -32   2  10       40.86       33.48      5.74 o 
 -30   2  10      950.61     1032.41     23.30 o 
 -28   2  10      237.24      221.74      7.47 o 
 -26   2  10       53.87       50.52      8.24 o 
 -24   2  10      785.20      826.19     25.88 o 
 -22   2  10        3.12       13.42      9.19 o 
 -20   2  10       26.04       13.31      8.84 o 
 -18   2  10      265.47      278.32     10.89 o 
 -16   2  10      891.47      926.28     68.60 o 
 -14   2  10       35.47       42.00     11.29 o 
 -12   2  10       24.18       18.36      9.82 o 
 -10   2  10     2190.67     2176.85     45.65 o 
  -8   2  10      674.11      638.45     22.65 o 
  -6   2  10      483.65      374.69     13.83 o 
  -4   2  10      651.17      627.58     22.75 o 
  -2   2  10      859.45      839.02     26.29 o 
   0   2  10     2882.22     2501.12     60.97 o 
   2   2  10       32.19       23.27      8.09 o 
   4   2  10       40.21       28.28      8.39 o 
   6   2  10     1552.82     1448.50     75.61 o 
   8   2  10     4682.12     4341.77    293.12 o 
  10   2  10      587.47      534.20     36.27 o 
  12   2  10        6.29       12.45      9.24 o 
  14   2  10     2785.07     2636.23    122.44 o 
  16   2  10      579.56      583.81     31.98 o 
  18   2  10     1364.46     1424.64    101.39 o 
  20   2  10       69.47       76.31      9.56 o 
  22   2  10        0.49        3.89     10.50 o 
  24   2  10      333.25      413.74     11.19 o 
  26   2  10      467.72      529.79     11.28 o 
 -27   3  10      367.91      312.76      6.69 o 
 -25   3  10       68.42       54.04      7.12 o 
 -23   3  10     1248.09     1184.86     17.10 o 
 -21   3  10      278.01      283.96     10.58 o 
 -19   3  10      407.34      431.88     25.67 o 
 -17   3  10     4717.77     5141.67    259.36 o 
 -15   3  10      411.65      466.01     23.73 o 
 -13   3  10      386.44      385.75     11.16 o 
 -11   3  10      354.64      430.34     10.84 o 
  -9   3  10       64.10       70.27      9.86 o 
  -7   3  10      439.07      470.88     10.54 o 
  -5   3  10     3344.03     3642.31    158.88 o 
  -3   3  10     1011.83     1021.11     21.36 o 
  -1   3  10       16.68       24.45     10.59 o 
   1   3  10      752.57      750.25     26.22 o 
   3   3  10     2268.34     2211.69    109.62 o 
   5   3  10     1733.19     1781.30     75.04 o 
   7   3  10      189.83      193.69     11.75 o 
   9   3  10       23.68       18.32     10.65 o 
  11   3  10      333.53      320.48     19.34 o 
  13   3  10       93.92       89.32      8.79 o 
  15   3  10     1404.93     1196.97     19.93 o 
  17   3  10        8.82       12.64     10.94 o 
  19   3  10       83.57       97.27     18.80 o 
  21   3  10     1030.63     1011.46    237.00 o 
 -16   4  10       29.08       27.09      5.91 o 
 -14   4  10      244.04      207.89      7.44 o 
 -12   4  10      262.30      260.36     13.49 o 
 -10   4  10        0.28        1.60      4.62 o 
  -8   4  10     1206.74     1170.06     39.50 o 
  -6   4  10        0.32        7.55      9.59 o 
  -4   4  10        1.52        1.16      9.26 o 
  -2   4  10       19.06       31.20      9.70 o 
   0   4  10       31.82       31.09     12.70 o 
   2   4  10      142.51      131.50     13.61 o 
   4   4  10       25.85       20.33     13.63 o 
  10   4  10       22.21       19.27     12.26 o 
 -35   1  11       27.09       26.19      6.83 o 
 -33   1  11      142.09      163.89      8.90 o 
 -31   1  11        0.71       -1.73      7.70 o 
 -29   1  11     1668.52     1832.54     19.95 o 
 -27   1  11       52.67       41.84     10.43 o 
 -25   1  11     2300.37     2589.05     26.00 o 
 -23   1  11     2037.29     2321.24     30.56 o 
 -21   1  11       51.83       55.49     13.39 o 
 -19   1  11     7281.17     7911.51     81.58 o 
 -17   1  11       29.23       35.22      9.32 o 
 -15   1  11        4.88       16.68      8.68 o 
 -13   1  11      403.77      371.04      9.75 o 
 -11   1  11     5271.57     5587.76     90.84 o 
  -9   1  11       51.77       41.99      7.38 o 
  -7   1  11      960.18     1045.80     14.67 o 
  -5   1  11     9795.52    10032.30    227.21 o 
  -3   1  11      298.82      301.27     12.89 o 
  -1   1  11    10125.97    10002.72    181.61 o 
   1   1  11     1385.57     1203.69     34.73 o 
   3   1  11     1163.30     1123.11     33.91 o 
   5   1  11     5138.56     4306.35     43.63 o 
   7   1  11     3668.11     3797.91    177.15 o 
   9   1  11       84.38       77.75     13.36 o 
  11   1  11     1333.33     1388.81    153.52 o 
  13   1  11     8574.52     9139.72     63.67 o 
  15   1  11     1963.51     1956.88     55.20 o 
  17   1  11      371.16      386.03     12.18 o 
  19   1  11     7263.30     7616.42     55.69 o 
  21   1  11        1.52        3.93     10.82 o 
  23   1  11     1282.52     1450.64     66.61 o 
  25   1  11        2.70        2.38      8.79 o 
  27   1  11      346.94      365.55     32.64 o 
  29   1  11      282.33      254.44     47.53 o 
 -32   2  11      533.19      543.54      8.61 o 
 -30   2  11      226.19      228.44      9.77 o 
 -28   2  11      510.65      524.96     13.73 o 
 -26   2  11      206.37      222.10     13.26 o 
 -24   2  11        5.11        6.09      8.44 o 
 -22   2  11      236.79      220.08      8.74 o 
 -20   2  11      350.88      392.99      8.79 o 
 -18   2  11     1646.07     1804.50     58.77 o 
 -16   2  11      516.62      581.80     30.79 o 
 -14   2  11      168.84      187.30     15.29 o 
 -12   2  11     5595.41     5941.37    151.26 o 
 -10   2  11      109.13      106.17     10.20 o 
  -8   2  11      120.97      100.24      8.11 o 
  -6   2  11      916.38      878.97     42.16 o 
  -4   2  11       55.71       58.37      7.61 o 
  -2   2  11      262.87      238.39     12.23 o 
   0   2  11     3820.08     3578.65     38.03 o 
   2   2  11     2651.18     2459.49     27.04 o 
   4   2  11      636.78      623.75     13.30 o 
   6   2  11      189.01      172.68     10.02 o 
   8   2  11     1245.20     1068.29     32.46 o 
  10   2  11     4049.88     4186.87    221.61 o 
  12   2  11       39.19       41.83      9.77 o 
  14   2  11      754.59      755.95     44.75 o 
  16   2  11     3555.24     3537.92    258.36 o 
  18   2  11     1345.94     1258.76    120.00 o 
  20   2  11       23.54       25.30      9.09 o 
  22   2  11      132.22      160.65     12.83 o 
  24   2  11      165.15      216.65     11.69 o 
  26   2  11      212.41      214.56      6.42 o 
 -27   3  11        5.80        4.28      5.18 o 
 -25   3  11      615.15      588.81     10.23 o 
 -23   3  11      548.62      499.67     11.20 o 
 -21   3  11      210.22      211.69      8.94 o 
 -19   3  11        2.86        2.65      9.40 o 
 -17   3  11      625.87      655.10     18.40 o 
 -15   3  11     1302.22     1375.14     31.39 o 
 -13   3  11     1444.13     1697.23     83.69 o 
 -11   3  11      146.46      153.18      9.62 o 
  -9   3  11       10.09        2.97      4.09 o 
  -7   3  11     3954.18     4448.66     63.91 o 
  -5   3  11      599.63      613.34     25.24 o 
  -3   3  11      468.28      492.32     26.90 o 
  -1   3  11       48.14       41.56     10.42 o 
   1   3  11      620.28      640.25     26.71 o 
   3   3  11      128.56      110.83     12.39 o 
   5   3  11     1204.53     1212.73     53.41 o 
   7   3  11       21.46       13.04     10.16 o 
   9   3  11      130.44      128.57     10.69 o 
  11   3  11      117.86      115.69      8.86 o 
  13   3  11      114.94      102.92      9.01 o 
  15   3  11       45.37       33.37      9.51 o 
  17   3  11        0.00        2.91     11.47 o 
  19   3  11       13.23       28.87     11.92 o 
  21   3  11      287.79      317.32      9.70 o 
 -16   4  11      185.29      142.15      7.72 o 
 -14   4  11        0.31        0.30      3.69 o 
 -12   4  11      456.12      431.72      9.22 o 
 -10   4  11       34.46       24.43      5.75 o 
  -8   4  11      283.44      277.92     46.08 o 
  -6   4  11     1152.29     1177.83     40.46 o 
  -4   4  11      105.55       86.22     10.07 o 
  -2   4  11       44.33       38.71      9.29 o 
   0   4  11      237.18      219.29     10.24 o 
   2   4  11      299.33      286.64     12.13 o 
   6   4  11      665.99      512.63     11.42 o 
 -36   0  12      177.45      135.59      6.52 o 
 -34   0  12      150.09      157.87      9.09 o 
 -32   0  12     1041.93     1169.87     21.96 o 
 -30   0  12      120.02      132.79     11.80 o 
 -28   0  12      603.64      543.29     15.02 o 
 -26   0  12      493.33      611.58     17.78 o 
 -24   0  12     8454.59     8902.70    108.39 o 
 -22   0  12     4532.57     5244.39    118.08 o 
 -20   0  12     4550.28     4589.21     41.92 o 
 -18   0  12     3871.17     4015.95    157.03 o 
 -16   0  12        0.15        4.86     13.08 o 
 -14   0  12     6012.89     6582.92     72.92 o 
 -12   0  12      183.31      124.33     10.14 o 
 -10   0  12     2296.07     2772.59     40.60 o 
  -8   0  12     5045.19     5362.66     45.89 o 
  -6   0  12       15.41       11.15      7.86 o 
  -4   0  12     4177.70     4998.54     37.99 o 
  -2   0  12     5029.98     5502.27    186.99 o 
   0   0  12    12735.13    13108.52    256.90 o 
   2   0  12     3640.68     3795.18     32.37 o 
   4   0  12     2417.26     3263.17     29.93 o 
   6   0  12     3218.98     3202.23    195.55 o 
   8   0  12        4.21        4.19     15.21 o 
  10   0  12     5474.71     5849.19    735.77 o 
  12   0  12      306.63      392.33     20.40 o 
  14   0  12      251.12      286.32     18.57 o 
  16   0  12     2847.92     3362.72     52.91 o 
  18   0  12     5063.15     5522.96    527.35 o 
  20   0  12      491.10      535.58     22.21 o 
  22   0  12      193.44      223.28     13.86 o 
  24   0  12     1379.79     1516.36     16.74 o 
  26   0  12      235.05      213.63     11.53 o 
  30   0  12      208.69      179.64      6.46 o 
 -35   1  12       26.34       20.94      4.95 o 
 -33   1  12       11.63       12.39      6.66 o 
 -31   1  12      105.28      128.55      7.94 o 
 -29   1  12      346.64      342.79      9.50 o 
 -27   1  12      217.35      237.37      9.67 o 
 -25   1  12     2843.26     3287.50     33.52 o 
 -23   1  12     2604.21     2768.15     32.72 o 
 -21   1  12       74.46       56.78     10.55 o 
 -19   1  12       17.82       31.27     11.39 o 
 -17   1  12      352.61      374.61     10.38 o 
 -15   1  12       46.48       49.80      9.35 o 
 -13   1  12      187.14      185.77      8.36 o 
 -11   1  12      179.92      165.41      8.10 o 
  -9   1  12      955.41     1099.52     37.74 o 
  -7   1  12       14.48       10.16      8.09 o 
  -5   1  12     2777.37     2907.33     59.96 o 
  -3   1  12     1322.70     1352.34     38.23 o 
  -1   1  12       87.73       58.66      6.64 o 
   1   1  12     2395.06     2301.22     48.40 o 
   3   1  12       43.71       28.14      7.06 o 
   5   1  12       83.60       65.68      7.42 o 
   7   1  12      116.02      154.45     11.06 o 
   9   1  12     1806.24     1785.42    156.74 o 
  11   1  12      541.93      607.34     78.55 o 
  13   1  12     4252.09     4090.58     43.58 o 
  15   1  12     2667.52     2771.06     36.06 o 
  17   1  12      115.73      123.91     13.44 o 
  19   1  12     4037.18     4290.36    134.08 o 
  21   1  12      250.34      241.70     15.64 o 
  23   1  12      630.81      731.70     14.96 o 
  25   1  12        0.44        3.67      9.12 o 
  27   1  12       17.30       11.77      9.37 o 
  29   1  12        2.48        1.27      6.86 o 
 -32   2  12      221.32      206.55      6.52 o 
 -30   2  12      531.07      512.00     13.79 o 
 -28   2  12      117.65      108.66      6.78 o 
 -26   2  12      380.90      430.90     12.07 o 
 -24   2  12      155.25      153.35      8.16 o 
 -22   2  12      392.41      372.00     12.67 o 
 -20   2  12       41.35       43.51      8.57 o 
 -18   2  12     2012.85     2222.18     64.00 o 
 -16   2  12     2158.55     2124.02    110.62 o 
 -14   2  12     2928.67     2892.29     55.16 o 
 -12   2  12     2781.78     2925.83     69.12 o 
 -10   2  12       39.04       33.85     11.28 o 
  -8   2  12     3631.88     3475.91     34.75 o 
  -6   2  12      373.76      323.52     23.80 o 
  -4   2  12      434.18      410.42     22.13 o 
  -2   2  12       28.75       15.12     11.16 o 
   0   2  12     4822.97     4508.84     44.73 o 
   2   2  12      944.11      900.14     21.09 o 
   4   2  12      606.02      583.40     18.42 o 
   6   2  12     1596.08     1526.52     27.42 o 
   8   2  12       17.75       11.99      9.90 o 
  10   2  12     1782.93     1855.18     98.72 o 
  12   2  12       93.50      102.00      9.42 o 
  14   2  12       96.96       82.25      9.11 o 
  16   2  12      265.42      214.72     22.96 o 
  18   2  12     1984.23     2112.26    163.59 o 
  20   2  12      535.45      519.01     52.53 o 
  22   2  12       14.68       19.35     12.18 o 
  24   2  12     2129.12     2523.85     26.19 o 
  26   2  12      666.24      537.02     10.15 o 
 -27   3  12      222.74      186.47      6.30 o 
 -25   3  12     1237.41     1160.83     18.61 o 
 -23   3  12     1013.02      971.09     14.08 o 
 -21   3  12       93.64       86.29     10.89 o 
 -19   3  12        3.96        5.40      9.30 o 
 -17   3  12      164.03      187.09      9.70 o 
 -15   3  12       33.06       29.99      7.88 o 
 -13   3  12      153.65      146.62     11.75 o 
 -11   3  12      330.74      321.98      9.40 o 
  -9   3  12       37.70       42.05      9.41 o 
  -7   3  12     2186.98     2405.43     26.94 o 
  -5   3  12      575.86      625.54     25.99 o 
  -3   3  12      129.92      143.31     10.30 o 
  -1   3  12     1865.25     1939.44    111.84 o 
   1   3  12      556.59      623.38     17.14 o 
   3   3  12       53.81       41.52     12.24 o 
   5   3  12        8.90       10.69     12.31 o 
   7   3  12      396.33      380.30     16.68 o 
   9   3  12        1.73       -0.84      3.06 o 
  11   3  12      776.22      713.72     25.99 o 
  13   3  12      719.88      648.58     13.31 o 
  15   3  12      542.18      561.98    141.49 o 
  17   3  12      629.69      474.71     12.78 o 
  19   3  12       74.98       91.55     13.89 o 
 -14   4  12      160.94      126.57      5.81 o 
 -12   4  12       15.92       13.09      5.87 o 
 -10   4  12       75.31       86.45      8.99 o 
  -8   4  12      250.55      218.47      8.90 o 
  -6   4  12      455.83      387.66      8.74 o 
  -4   4  12       88.03       72.46      8.36 o 
  -2   4  12      462.78      423.92      9.49 o 
   0   4  12        2.39        1.85     10.66 o 
   2   4  12      186.43      166.47      8.97 o 
   4   4  12       54.88       40.85      9.56 o 
 -35   1  13       82.97       76.18      5.82 o 
 -33   1  13      146.57      148.60      5.81 o 
 -31   1  13     1899.06     1880.65     53.87 o 
 -29   1  13       20.65       21.02      8.72 o 
 -27   1  13       81.99       88.02      9.58 o 
 -25   1  13      547.37      570.31     12.62 o 
 -23   1  13      382.60      386.82     10.50 o 
 -21   1  13      843.51      993.98     17.87 o 
 -19   1  13      347.46      378.85     11.47 o 
 -17   1  13       44.02       43.63     10.24 o 
 -15   1  13      228.85      208.51      9.40 o 
 -13   1  13     6266.77     7007.69     74.37 o 
 -11   1  13       97.78       82.26      8.83 o 
  -9   1  13     6270.50     6671.99    130.40 o 
  -7   1  13     4490.02     4659.57     80.22 o 
  -5   1  13      988.75     1078.60     27.28 o 
  -3   1  13     5045.38     5002.93     83.99 o 
  -1   1  13      543.33      562.64     14.76 o 
   1   1  13      527.72      514.76     34.94 o 
   3   1  13     7375.66     7463.04    246.11 o 
   5   1  13     7331.22     7223.65    112.39 o 
   7   1  13      793.40      825.75     22.47 o 
   9   1  13      552.31      593.83     76.67 o 
  11   1  13     5626.34     6207.02    520.88 o 
  13   1  13       84.89       74.70     11.26 o 
  15   1  13      292.19      336.58     15.80 o 
  17   1  13       82.22       71.27     12.38 o 
  19   1  13      115.01      135.05     12.36 o 
  21   1  13     2358.18     2384.66     27.60 o 
  23   1  13      407.08      485.65     12.09 o 
  25   1  13       18.14       18.46     10.25 o 
  27   1  13        4.82        7.40      8.08 o 
 -32   2  13      213.45      198.44      6.43 o 
 -30   2  13      214.41      206.82      6.25 o 
 -28   2  13      402.45      391.01      9.68 o 
 -26   2  13       19.02       22.01      7.74 o 
 -24   2  13      318.44      277.41     14.44 o 
 -22   2  13      166.26      157.53      7.98 o 
 -20   2  13      287.27      329.93     10.30 o 
 -18   2  13     5346.09     5964.04    174.42 o 
 -16   2  13        9.47       11.77      9.25 o 
 -14   2  13      366.43      433.27     13.36 o 
 -12   2  13     3498.55     3927.68     68.76 o 
 -10   2  13      490.81      491.61     20.10 o 
  -8   2  13        9.17       15.57     11.88 o 
  -6   2  13      615.10      575.16     34.47 o 
  -4   2  13      133.73      118.03      8.74 o 
  -2   2  13       16.96       20.34     11.82 o 
   0   2  13     1007.64     1096.75     34.58 o 
   2   2  13     3612.31     3516.40     41.07 o 
   4   2  13     4912.44     4857.15     48.13 o 
   6   2  13      563.62      600.46     31.83 o 
   8   2  13      416.17      417.98     19.36 o 
  10   2  13       12.62       10.76     10.62 o 
  12   2  13      361.15      373.18     12.51 o 
  14   2  13      557.76      483.36     18.64 o 
  16   2  13     1444.53     1367.57     29.09 o 
  18   2  13      199.69      231.75     12.87 o 
  20   2  13        4.90       10.64     13.80 o 
  22   2  13      571.33      640.51     15.82 o 
  24   2  13      501.16      591.26     11.43 o 
 -25   3  13       14.70        9.81      5.42 o 
 -23   3  13        1.18        2.85      6.97 o 
 -21   3  13      592.89      684.98     70.76 o 
 -19   3  13       15.08       19.35      8.48 o 
 -17   3  13      157.35      170.30      9.96 o 
 -15   3  13      416.40      431.16     13.05 o 
 -13   3  13      199.88      189.28     10.38 o 
 -11   3  13       77.14       83.83      9.14 o 
  -9   3  13      190.05      189.00      8.67 o 
  -7   3  13       59.75       64.00      9.11 o 
  -5   3  13      787.08      825.51     37.74 o 
  -3   3  13     1267.46     1280.54     53.44 o 
  -1   3  13      622.52      634.66     13.19 o 
   1   3  13      840.36      904.56     16.87 o 
   3   3  13      306.05      301.49     12.44 o 
   5   3  13      147.01      140.58     11.41 o 
   7   3  13      752.21      719.86     18.23 o 
   9   3  13      176.99      192.51     10.21 o 
  11   3  13       73.38       75.95      9.69 o 
  13   3  13      546.93      471.60     16.69 o 
 -12   4  13        5.77        3.04      5.81 o 
 -10   4  13      244.06      230.38      6.34 o 
  -8   4  13      613.40      500.23      9.12 o 
  -6   4  13      295.20      255.55      7.15 o 
  -4   4  13      243.67      236.67      9.06 o 
  -2   4  13      463.60      424.89      8.43 o 
   0   4  13        6.49        2.66      7.66 o 
   2   4  13       16.32        7.33      7.53 o 
   4   4  13      221.36      223.00     12.18 o 
 -32   0  14      541.20      481.05     11.97 o 
 -30   0  14        0.66        4.09      9.27 o 
 -28   0  14       36.48       21.70      9.64 o 
 -26   0  14     2226.33     1992.91     37.01 o 
 -24   0  14     5351.87     5158.73    120.98 o 
 -22   0  14     1628.83     1657.99     28.56 o 
 -20   0  14     7812.38     7898.82    361.82 o 
 -18   0  14     1455.99     1382.41     85.64 o 
 -16   0  14     4285.45     4400.69    361.70 o 
 -14   0  14      419.63      415.46     13.83 o 
 -12   0  14      327.52      302.22     28.90 o 
 -10   0  14       82.64       67.91      9.64 o 
  -8   0  14    17070.40    18685.94    467.34 o 
  -6   0  14     1855.11     1903.26     50.81 o 
  -4   0  14     3706.70     3732.06    120.08 o 
  -2   0  14    13129.06    14263.48    229.90 o 
   0   0  14      741.59      736.32     20.21 o 
   2   0  14     7022.82     6915.15    159.44 o 
   4   0  14      534.08      475.27     21.36 o 
   6   0  14      489.70      542.95     22.30 o 
   8   0  14    15749.24    17556.84    110.78 o 
  10   0  14     3882.41     4301.59     57.00 o 
  12   0  14        0.22       14.90     19.53 o 
  14   0  14    12321.99    14481.64    108.32 o 
  16   0  14     7948.01     9257.31     86.10 o 
  18   0  14       32.96       41.39     16.23 o 
  20   0  14      201.96      244.36     19.14 o 
  22   0  14     1068.38     1241.70     18.29 o 
  24   0  14      442.34      489.24     14.52 o 
  26   0  14     2395.55     2023.75     22.97 o 
 -33   1  14       61.32       56.15      5.48 o 
 -31   1  14      574.03      571.42     14.32 o 
 -29   1  14       89.86       87.88     12.09 o 
 -27   1  14      128.35      117.51      9.33 o 
 -25   1  14      194.36      179.76      9.56 o 
 -23   1  14     1239.43     1377.16     21.78 o 
 -21   1  14      104.28      121.44     10.43 o 
 -19   1  14     1069.43     1173.87     28.78 o 
 -17   1  14       48.10       40.87     10.83 o 
 -15   1  14      477.69      522.44     11.77 o 
 -13   1  14     5619.84     6316.51     75.87 o 
 -11   1  14      474.81      534.51     11.85 o 
  -9   1  14     2567.10     2772.22     69.48 o 
  -7   1  14       42.72       30.60      9.68 o 
  -5   1  14      725.55      759.42     34.20 o 
  -3   1  14        4.09        8.97      8.72 o 
  -1   1  14     7248.10     7283.84     72.27 o 
   1   1  14      860.52      917.87     20.24 o 
   3   1  14     2952.70     3236.99     87.42 o 
   5   1  14     2234.78     2438.48    103.78 o 
   7   1  14      196.50      168.26      9.21 o 
   9   1  14     2042.32     2136.95     31.05 o 
  11   1  14      104.46       69.71     10.38 o 
  13   1  14     2460.26     2592.24    117.62 o 
  15   1  14       24.50       14.08     12.77 o 
  17   1  14      197.95      236.71     15.19 o 
  19   1  14      461.37      478.21     12.38 o 
  21   1  14      146.40      155.32     11.44 o 
  23   1  14      559.09      668.35     12.48 o 
  25   1  14       15.54       12.84      6.36 o 
  27   1  14        1.53        3.56      6.53 o 
 -30   2  14        2.87        2.66      5.40 o 
 -28   2  14        0.82        4.52      7.03 o 
 -26   2  14      588.75      551.07     11.97 o 
 -24   2  14       21.91       18.82      7.80 o 
 -22   2  14      500.96      518.43      9.36 o 
 -20   2  14     1468.86     1566.15     51.52 o 
 -18   2  14       56.08       61.64      8.53 o 
 -16   2  14      404.00      448.07     14.08 o 
 -14   2  14        0.82        7.70      8.28 o 
 -12   2  14      396.05      394.23      9.46 o 
 -10   2  14      641.18      665.69     17.33 o 
  -8   2  14      197.56      188.28     11.15 o 
  -6   2  14       16.19       16.68      9.06 o 
  -4   2  14      606.11      601.55     33.96 o 
  -2   2  14     1125.83     1185.49     43.03 o 
   0   2  14       26.51       21.64     10.66 o 
   2   2  14     5585.56     5722.91     95.70 o 
   4   2  14       18.48       19.42      9.21 o 
   6   2  14       76.82       78.71      9.15 o 
   8   2  14     1029.76     1101.16     45.66 o 
  10   2  14      867.83      912.90     25.52 o 
  12   2  14       53.66       60.92      9.74 o 
  14   2  14       32.03       25.90      9.73 o 
  16   2  14      733.52      766.67     81.91 o 
  18   2  14      119.92      150.71     32.66 o 
  22   2  14      169.95      197.35     11.14 o 
  24   2  14        3.05        4.06      5.39 o 
 -25   3  14        0.54        3.08      6.60 o 
 -23   3  14      190.52      185.82      6.05 o 
 -21   3  14        5.41        4.61      6.51 o 
 -19   3  14      105.01      110.25     11.19 o 
 -17   3  14      189.44      184.71      9.40 o 
 -15   3  14      998.31     1070.19     18.11 o 
 -13   3  14      112.28      112.06     11.51 o 
 -11   3  14       45.45       30.85      8.41 o 
  -9   3  14      595.74      658.80     14.11 o 
  -7   3  14      573.78      584.23     12.59 o 
  -5   3  14        5.62        7.66      8.01 o 
  -3   3  14       78.10      101.00      8.24 o 
  -1   3  14       55.49       53.79      8.48 o 
   1   3  14       32.54       25.02      9.21 o 
   3   3  14      542.38      626.56     13.94 o 
   5   3  14      344.36      369.36     12.37 o 
   7   3  14      102.08       97.96     10.33 o 
   9   3  14      872.58      909.38     35.26 o 
  11   3  14       80.40       74.99     16.34 o 
 -10   4  14      366.49      283.56      8.37 o 
  -8   4  14       59.15       38.85      5.62 o 
  -6   4  14       96.82       94.23      5.79 o 
  -4   4  14      257.43      231.49      7.25 o 
  -2   4  14       49.36       34.79      5.56 o 
   0   4  14      243.83      215.98      5.69 o 
   2   4  14        0.22        3.74      8.34 o 
 -33   1  15      157.04      105.66      5.77 o 
 -31   1  15       34.98       28.16      6.51 o 
 -29   1  15     2784.89     2866.30     23.88 o 
 -27   1  15       29.74       23.00      8.67 o 
 -25   1  15       44.30       58.39      9.24 o 
 -23   1  15        1.93        9.17     10.01 o 
 -21   1  15     4699.58     5055.36     45.44 o 
 -19   1  15     1691.99     1803.41     32.03 o 
 -17   1  15      240.20      262.59      9.16 o 
 -15   1  15     9151.32     9652.91     64.95 o 
 -13   1  15     2321.44     2740.23     29.75 o 
 -11   1  15     3507.46     3720.04     52.72 o 
  -9   1  15     1605.77     1745.02     25.86 o 
  -7   1  15       12.37       14.48      9.66 o 
  -5   1  15     2960.46     3080.68     97.29 o 
  -3   1  15     4583.44     4759.53    183.83 o 
  -1   1  15      572.98      611.68     18.95 o 
   1   1  15        3.95        7.03      8.09 o 
   3   1  15     1074.87     1049.34     24.89 o 
   5   1  15       55.00       50.92      8.94 o 
   7   1  15     4461.36     4321.49    252.08 o 
   9   1  15     1126.21     1204.76     23.18 o 
  11   1  15      154.08      153.09     10.43 o 
  13   1  15     6447.45     6654.24     72.34 o 
  15   1  15       56.40       76.12     10.63 o 
  17   1  15        2.70        2.47      3.02 o 
  19   1  15      648.96      640.45     22.23 o 
  21   1  15     1903.25     2302.66     22.94 o 
  23   1  15        0.58        0.34     11.98 o 
  25   1  15       53.97       39.53      4.86 o 
 -30   2  15        2.12        2.42      4.72 o 
 -28   2  15     2265.40     2231.92     26.17 o 
 -26   2  15     1917.61     1912.01     19.62 o 
 -24   2  15      653.76      622.53     15.41 o 
 -22   2  15      451.55      433.25      9.04 o 
 -20   2  15        7.81        8.11      7.67 o 
 -18   2  15      735.79      733.36     17.48 o 
 -16   2  15        1.82        5.25      8.33 o 
 -14   2  15       46.87       45.29      8.25 o 
 -12   2  15       22.54       30.80      7.74 o 
 -10   2  15      927.40      900.26     20.95 o 
  -8   2  15      518.38      524.70     19.71 o 
  -6   2  15      253.27      308.61     13.54 o 
  -4   2  15     2958.72     3343.58     92.35 o 
  -2   2  15      172.48      146.46      7.54 o 
   0   2  15      414.67      441.13      9.98 o 
   2   2  15      370.44      421.98     16.89 o 
   4   2  15       79.69       88.04      9.32 o 
   6   2  15     1039.27     1060.72     40.44 o 
   8   2  15      654.87      651.41     19.57 o 
  10   2  15      643.89      675.53     14.73 o 
  12   2  15        1.55        2.96      9.82 o 
  14   2  15     1243.78     1154.96     24.73 o 
  16   2  15     1401.52     1401.88    224.01 o 
  18   2  15     1803.43     2237.02     31.43 o 
  20   2  15      127.45      164.90     14.26 o 
  22   2  15       19.50       14.93      8.89 o 
 -23   3  15      107.43      103.75      7.14 o 
 -21   3  15       12.86       11.06      5.73 o 
 -19   3  15       35.40       31.00      6.65 o 
 -17   3  15       38.44       27.13      7.48 o 
 -15   3  15       29.97       39.65      8.28 o 
 -13   3  15        6.90        3.90      8.92 o 
 -11   3  15      201.47      203.46     11.09 o 
  -9   3  15        1.19        6.99      7.79 o 
  -7   3  15        0.79        1.73      5.10 o 
  -5   3  15      105.43      103.40      7.33 o 
  -3   3  15        3.03        4.52      7.75 o 
  -1   3  15      354.37      358.97      9.53 o 
   1   3  15        8.24       10.20      8.39 o 
   3   3  15      715.70      734.65     11.59 o 
   5   3  15      355.93      368.67     13.73 o 
   7   3  15      255.01      260.38     11.44 o 
   9   3  15        1.02        1.93      9.25 o 
 -28   0  16     2146.81     1839.57     26.89 o 
 -26   0  16      452.78      412.78     22.61 o 
 -24   0  16       50.26       59.76     12.04 o 
 -22   0  16       17.76        9.16     12.37 o 
 -20   0  16      666.92      666.07     18.68 o 
 -18   0  16      313.20      365.77     12.38 o 
 -16   0  16     5696.64     5779.67    620.50 o 
 -14   0  16     2179.96     2244.15    271.15 o 
 -12   0  16        4.02       -1.23     11.54 o 
 -10   0  16    11747.20    11494.55    556.92 o 
  -8   0  16      832.84      901.00     20.19 o 
  -6   0  16     2681.34     2760.90     61.22 o 
  -4   0  16     1399.41     1399.70     33.00 o 
  -2   0  16     6189.76     6025.54    166.80 o 
   0   0  16    10890.03    10465.09     60.43 o 
   2   0  16      213.73      205.10     12.55 o 
   4   0  16      396.75      393.13     13.09 o 
   6   0  16       63.39       52.48     13.60 o 
   8   0  16      781.00      713.95     21.79 o 
  10   0  16     3033.96     2823.72    225.45 o 
  12   0  16     2219.15     2140.40    167.36 o 
  14   0  16       41.00       45.64     14.12 o 
  16   0  16     1665.42     1649.23     24.50 o 
  18   0  16     1580.52     1520.46    178.10 o 
  20   0  16      125.03      111.47     10.86 o 
  22   0  16      651.47      599.18     13.57 o 
 -31   1  16       12.06       12.99      5.94 o 
 -29   1  16      196.59      147.91     10.30 o 
 -27   1  16       29.26       27.81      8.87 o 
 -25   1  16      972.92      869.24     13.68 o 
 -23   1  16     1745.83     1807.73     21.72 o 
 -21   1  16        2.65       10.90     10.55 o 
 -19   1  16     1875.72     1917.41     47.89 o 
 -17   1  16        6.49        9.30     10.12 o 
 -15   1  16      260.55      342.70      8.80 o 
 -13   1  16      111.78      148.38     10.41 o 
 -11   1  16     1515.25     1636.48     23.70 o 
  -9   1  16     2226.55     2343.62     53.48 o 
  -7   1  16      370.83      357.88     10.77 o 
  -5   1  16      236.88      232.07     10.09 o 
  -3   1  16      960.80     1059.68     26.78 o 
  -1   1  16      247.95      264.59     11.48 o 
   1   1  16      920.83      902.81     21.15 o 
   3   1  16     1165.86     1116.42     23.01 o 
   5   1  16       84.87       79.16      9.90 o 
   7   1  16       99.88      100.82     10.59 o 
   9   1  16       90.59      104.92     10.23 o 
  11   1  16      232.86      250.38     12.13 o 
  13   1  16     2187.13     1991.83     29.10 o 
  15   1  16      956.32      971.76     25.70 o 
  17   1  16      289.12      266.82     17.43 o 
  19   1  16      593.49      652.43     51.33 o 
  21   1  16       50.14       41.23     15.19 o 
  23   1  16      446.05      521.08     11.78 o 
 -28   2  16       90.57       84.20      5.50 o 
 -26   2  16      216.15      184.82      6.72 o 
 -24   2  16     1278.32     1282.87     16.56 o 
 -22   2  16        0.91        0.08      2.16 o 
 -20   2  16        2.78        7.02      8.13 o 
 -18   2  16      773.53      826.92     29.63 o 
 -16   2  16      206.17      218.23      7.77 o 
 -14   2  16       17.86       27.81      7.93 o 
 -12   2  16      961.90      924.98     26.59 o 
 -10   2  16     3323.10     3347.97    150.58 o 
  -8   2  16     1067.11     1105.20     42.78 o 
  -6   2  16     1008.54     1095.22     29.78 o 
  -4   2  16     1170.02     1185.06     38.64 o 
  -2   2  16     2884.66     2983.36     71.56 o 
   0   2  16     1321.43     1521.17     19.14 o 
   2   2  16       22.55       36.69      8.68 o 
   4   2  16      587.55      573.93     12.39 o 
   6   2  16      487.94      428.93     15.07 o 
   8   2  16     1406.99     1484.94     69.96 o 
  10   2  16      412.19      374.41     14.64 o 
  12   2  16      483.22      518.66     15.63 o 
  14   2  16      401.72      361.02     18.62 o 
  16   2  16     1069.15     1121.63    166.94 o 
  20   2  16       20.93       12.31     11.97 o 
 -21   3  16      328.31      275.22     14.17 o 
 -19   3  16      103.41       96.43      6.53 o 
 -17   3  16      974.51      933.75     18.70 o 
 -15   3  16      373.19      357.65      9.58 o 
 -13   3  16      776.56      767.80     13.97 o 
 -11   3  16      301.30      326.41      8.88 o 
  -9   3  16      138.03      117.34     12.92 o 
  -7   3  16      137.55      140.84      8.36 o 
  -5   3  16        5.12        0.22      2.14 o 
  -3   3  16       12.44       15.10      7.02 o 
  -1   3  16       15.93       17.90      8.09 o 
   1   3  16      843.83      894.12     14.85 o 
   3   3  16      142.65      151.99     12.10 o 
   5   3  16      264.79      297.70      9.37 o 
   7   3  16      281.49      291.59     11.47 o 
   9   3  16       19.72       23.53     12.55 o 
  11   3  16      318.66      330.10     15.87 o 
 -29   1  17      376.68      357.98     11.87 o 
 -27   1  17      544.09      587.57     17.11 o 
 -25   1  17       54.28       40.84     11.49 o 
 -23   1  17     2430.19     2397.94     28.55 o 
 -21   1  17      356.97      372.24     11.12 o 
 -19   1  17      742.06      828.20     13.90 o 
 -17   1  17      507.86      546.30     12.54 o 
 -15   1  17       49.92       76.12      8.02 o 
 -13   1  17      663.79      765.37     24.04 o 
 -11   1  17      979.56     1131.39     28.51 o 
  -9   1  17      208.28      213.35      8.66 o 
  -7   1  17        1.78       -0.85      7.86 o 
  -5   1  17     5659.57     5884.97    187.85 o 
  -3   1  17      396.75      385.33     12.88 o 
  -1   1  17     4552.91     5113.39    108.75 o 
   1   1  17     6840.48     7504.49    208.13 o 
   3   1  17       18.62       12.43      9.20 o 
   5   1  17     3198.37     2990.53    256.60 o 
   7   1  17       12.08       10.59     10.45 o 
   9   1  17       83.56       80.32     10.56 o 
  11   1  17     1160.09     1200.67     19.05 o 
  13   1  17      551.16      523.64     13.75 o 
  15   1  17      108.71      137.65     10.74 o 
  17   1  17        4.40       11.32     12.76 o 
  21   1  17       71.57       89.43     12.45 o 
 -28   2  17       98.18       70.63      6.56 o 
 -26   2  17      141.08      128.17      6.03 o 
 -24   2  17      326.18      337.48     12.94 o 
 -22   2  17       74.01       76.74     10.49 o 
 -20   2  17       98.78       88.29      7.52 o 
 -18   2  17     1274.06     1206.56     17.94 o 
 -16   2  17       36.04       33.28      7.74 o 
 -14   2  17      231.48      248.31      8.20 o 
 -12   2  17     1495.40     1667.91     64.22 o 
 -10   2  17      340.38      358.92     16.20 o 
  -8   2  17      465.82      471.73     23.89 o 
  -6   2  17      168.58      222.86      7.82 o 
  -4   2  17      230.90      226.03     11.16 o 
  -2   2  17     1066.46     1200.46     33.13 o 
   0   2  17       27.85       44.10      7.10 o 
   2   2  17     1305.54     1460.14     24.79 o 
   4   2  17        0.30        3.34      4.15 o 
   6   2  17      253.52      231.78      9.98 o 
   8   2  17      539.05      509.63     14.53 o 
  10   2  17        1.34       -3.25      8.81 o 
  12   2  17      174.76      211.64     37.29 o 
  14   2  17      229.51      175.96     18.73 o 
 -19   3  17      240.93      187.55     13.51 o 
 -17   3  17       40.47       44.31      5.85 o 
 -15   3  17      219.49      212.00      7.26 o 
 -13   3  17      440.24      454.97     10.02 o 
 -11   3  17      151.43      132.38      7.39 o 
  -9   3  17      274.91      266.13      8.05 o 
  -7   3  17      142.91      147.19     17.22 o 
  -5   3  17       69.09       78.91      7.20 o 
  -3   3  17      733.61      718.20     27.79 o 
  -1   3  17       36.04       29.76      7.19 o 
   1   3  17      126.64      113.50      7.27 o 
   3   3  17      878.37      852.03     13.65 o 
   5   3  17      532.38      493.15     19.57 o 
   7   3  17      317.93      379.91      9.00 o 
   9   3  17        2.96       21.17     12.19 o 
  11   3  17      651.42      636.13     12.24 o 
 -28   0  18        4.94       -2.81     10.75 o 
 -26   0  18     1223.90     1122.73     21.36 o 
 -24   0  18      139.55      130.43     14.00 o 
 -22   0  18       28.23       18.17     13.28 o 
 -20   0  18     1302.04     1295.56     38.37 o 
 -18   0  18     4350.59     4594.97     98.23 o 
 -16   0  18      862.27      866.34     19.51 o 
 -14   0  18       30.12       43.26     10.90 o 
 -12   0  18    13510.49    14589.95    287.01 o 
 -10   0  18       17.40        8.21     10.13 o 
  -8   0  18     1195.87     1272.95     19.01 o 
  -6   0  18      528.26      520.06     12.85 o 
  -4   0  18     5442.86     5752.97    120.29 o 
  -2   0  18      124.83      125.11      9.15 o 
   0   0  18     4336.62     5115.42     49.75 o 
   2   0  18      856.34      811.27     63.92 o 
   4   0  18      787.78      708.87     17.67 o 
   6   0  18     9349.79     8968.11    283.67 o 
   8   0  18        2.59       -0.21     11.31 o 
  10   0  18     5353.74     5240.92    359.69 o 
  12   0  18     1727.33     1498.59    132.76 o 
  14   0  18      985.84      897.50     27.37 o 
  16   0  18     1137.90     1336.26     23.73 o 
  18   0  18     1068.37     1128.93     85.87 o 
  20   0  18       20.25       25.79     13.34 o 
 -31   1  18        6.86        4.82      5.92 o 
 -29   1  18      414.11      379.02     10.67 o 
 -27   1  18      171.86      130.87     10.02 o 
 -25   1  18      765.43      717.72     19.03 o 
 -23   1  18      247.94      243.75     10.32 o 
 -21   1  18      448.74      432.85     12.38 o 
 -19   1  18      713.69      710.98     13.31 o 
 -17   1  18      173.02      172.43      8.66 o 
 -15   1  18      221.73      213.17      7.66 o 
 -13   1  18      993.88     1055.66     31.07 o 
 -11   1  18      266.59      257.43      9.88 o 
  -9   1  18      338.72      379.80     13.26 o 
  -7   1  18     1687.28     1710.23    101.17 o 
  -5   1  18     1513.72     1546.18     47.14 o 
  -3   1  18      570.92      637.39     19.19 o 
  -1   1  18     1016.80     1059.19     24.46 o 
   1   1  18       12.28        6.14      8.74 o 
   3   1  18       23.70       23.60     10.60 o 
   5   1  18      272.62      284.06     15.44 o 
   7   1  18       98.68      103.54     10.37 o 
   9   1  18      482.54      473.27     16.34 o 
  11   1  18      762.38      678.62     15.52 o 
  13   1  18     1353.12     1278.54     17.84 o 
  15   1  18       80.92       96.01     12.95 o 
  21   1  18        4.45        7.10      6.07 o 
 -26   2  18      532.39      457.84     10.13 o 
 -24   2  18     1170.94      935.22     40.80 o 
 -22   2  18       94.38       85.46     14.89 o 
 -20   2  18       94.65       92.23      8.87 o 
 -18   2  18      905.51      790.97     11.97 o 
 -16   2  18      759.28      661.29     16.93 o 
 -14   2  18      195.76      237.60     11.74 o 
 -12   2  18       38.33       39.08      9.80 o 
 -10   2  18       75.37       74.20      8.55 o 
  -8   2  18     1665.78     2008.75     77.95 o 
  -6   2  18      788.97      886.71     37.66 o 
  -4   2  18      712.47      743.16     26.38 o 
  -2   2  18      108.06      137.48      6.72 o 
   0   2  18      607.18      685.52     10.97 o 
   2   2  18      488.63      516.36      8.70 o 
   4   2  18      503.05      500.97      8.93 o 
   6   2  18      194.81      203.97     11.75 o 
   8   2  18      117.77       84.50      9.10 o 
  10   2  18     1338.27     1310.13    127.60 o 
  12   2  18       26.31       25.97     11.89 o 
  14   2  18      199.00      181.63     14.99 o 
  16   2  18      791.90      781.98     14.39 o 
  18   2  18      289.26      249.98      6.89 o 
 -17   3  18       10.64       18.04      5.38 o 
 -15   3  18       73.26      105.24     26.18 o 
 -13   3  18        2.17        0.39      3.05 o 
 -11   3  18        8.91        4.86      6.55 o 
  -9   3  18        0.48       -1.02      4.01 o 
  -7   3  18     1368.96     1343.85     50.28 o 
  -5   3  18      338.35      368.13     10.62 o 
  -3   3  18      136.65      125.47     15.92 o 
  -1   3  18      536.29      486.05     11.55 o 
   1   3  18      102.77       83.94     10.83 o 
   3   3  18      784.25      787.43     25.30 o 
   5   3  18      836.74      874.71     47.31 o 
   7   3  18      395.34      368.29      9.71 o 
   9   3  18       66.22       50.37      7.47 o 
 -27   1  19     1221.84     1210.58     19.39 o 
 -25   1  19      126.25      120.88      9.98 o 
 -23   1  19       25.47       23.37     12.44 o 
 -21   1  19     1864.66     1978.12     36.88 o 
 -19   1  19       70.64       69.23      7.81 o 
 -17   1  19       68.50       70.68      7.39 o 
 -15   1  19      394.08      423.72      8.86 o 
 -13   1  19     3627.14     3779.74    105.73 o 
 -11   1  19       33.16       42.52      7.59 o 
  -9   1  19       10.17       16.35      7.86 o 
  -7   1  19     2780.23     2955.14    105.21 o 
  -5   1  19       77.54       77.28      6.36 o 
  -3   1  19     1283.07     1530.48     45.29 o 
  -1   1  19       48.63       39.98      7.39 o 
   1   1  19       65.73       79.06      6.70 o 
   3   1  19      618.65      700.88     21.05 o 
   5   1  19     1744.87     1687.11    122.94 o 
   7   1  19      224.35      240.27     17.60 o 
   9   1  19      857.88      827.62     25.41 o 
  11   1  19     1717.34     1715.24     60.83 o 
  13   1  19       29.03       27.93      9.97 o 
  15   1  19     2140.02     2375.48     29.43 o 
  17   1  19       18.91       17.61      7.29 o 
  19   1  19      322.44      352.48     11.30 o 
 -24   2  19      151.07      109.10      7.60 o 
 -22   2  19        8.15        1.82     28.76 o 
 -20   2  19     1179.64     1164.50    213.90 o 
 -18   2  19      307.90      325.92     58.31 o 
 -16   2  19       29.75       27.64      8.96 o 
 -14   2  19      878.39      867.52     45.86 o 
 -12   2  19       86.85      110.16      9.17 o 
 -10   2  19      492.13      553.08     13.67 o 
  -8   2  19       23.59       14.44      9.74 o 
  -6   2  19      144.53      148.45     10.78 o 
  -4   2  19      706.55      735.51     25.47 o 
  -2   2  19      571.11      529.67     10.00 o 
   0   2  19        3.76        0.78      1.57 o 
   2   2  19       16.53       19.47      6.34 o 
   4   2  19      759.90      752.27     21.23 o 
   6   2  19        1.26        5.50      7.05 o 
   8   2  19      575.74      616.24     11.87 o 
  10   2  19      768.97      944.05     13.54 o 
  12   2  19      502.26      507.46      9.46 o 
  14   2  19      440.46      454.32     11.04 o 
 -15   3  19       91.25      106.43      8.84 o 
 -13   3  19      431.16      427.35     93.60 o 
 -11   3  19      303.11      388.39     11.71 o 
  -9   3  19       44.20       49.76      9.99 o 
  -7   3  19       43.30       45.97      7.71 o 
  -5   3  19      227.26      229.16     30.46 o 
  -3   3  19      221.92      230.46      9.74 o 
  -1   3  19        0.63        4.09      9.43 o 
   1   3  19        2.33        0.64      8.96 o 
   3   3  19      358.95      323.16     61.13 o 
   5   3  19        1.97        1.24      5.23 o 
 -28   0  20       33.88       20.68      7.58 o 
 -26   0  20     1081.12      927.90     16.17 o 
 -24   0  20      148.48      140.50     10.82 o 
 -22   0  20     5473.14     5394.91     48.98 o 
 -20   0  20      561.86      591.15     14.38 o 
 -18   0  20      224.56      230.24     11.55 o 
 -16   0  20     1269.21     1483.65     31.08 o 
 -14   0  20      318.99      315.88     16.26 o 
 -12   0  20     1942.65     2017.26     46.55 o 
 -10   0  20       12.08       30.59     12.38 o 
  -8   0  20     2406.24     2455.17     31.34 o 
  -6   0  20     3731.36     3987.73     78.34 o 
  -4   0  20      313.42      338.63     21.30 o 
  -2   0  20    12446.29    14275.03   1109.57 o 
   0   0  20      562.79      616.49     11.52 o 
   2   0  20     1275.96     1534.30     84.10 o 
   4   0  20      296.68      293.79     23.76 o 
   6   0  20        2.52        1.23     14.31 o 
   8   0  20      439.06      466.10     26.56 o 
  10   0  20     2679.07     2407.76     53.93 o 
  12   0  20       70.50       66.95      8.18 o 
  14   0  20       11.75       10.45     12.10 o 
  16   0  20     1700.00     1992.36     23.19 o 
  18   0  20       71.00       68.19      7.83 o 
 -27   1  20       78.69       64.99      7.05 o 
 -25   1  20       21.41       25.39      8.53 o 
 -23   1  20       29.95       24.19      8.31 o 
 -21   1  20      221.57      226.25     24.30 o 
 -19   1  20      192.72      176.65      7.63 o 
 -17   1  20      425.80      393.52      9.91 o 
 -15   1  20      677.19      730.45     24.51 o 
 -13   1  20        7.29        4.89      7.32 o 
 -11   1  20      150.06      167.66      7.23 o 
  -9   1  20     2339.65     2569.14     89.67 o 
  -7   1  20      110.37      102.73      7.44 o 
  -5   1  20     2031.09     2086.02     75.06 o 
  -3   1  20     2498.06     2786.59    104.56 o 
  -1   1  20       39.25       39.79      6.84 o 
   1   1  20      248.98      229.19      8.38 o 
   3   1  20      547.43      508.85     22.36 o 
   5   1  20       53.84       54.88      6.35 o 
   7   1  20       11.31       12.74      6.28 o 
   9   1  20      502.91      552.64     12.32 o 
  11   1  20       46.27       47.57      6.09 o 
  13   1  20        0.92        3.11      7.94 o 
  15   1  20       84.85       86.09      4.90 o 
  17   1  20       25.17       16.22      4.70 o 
 -22   2  20       19.38       30.29     10.14 o 
 -20   2  20      108.00      104.34     19.42 o 
 -18   2  20        2.23        6.73      8.28 o 
 -16   2  20      932.48      821.26     94.51 o 
 -14   2  20       14.25       13.32     11.03 o 
 -12   2  20      104.07       97.98     11.31 o 
 -10   2  20     1550.60     1760.80     67.22 o 
  -8   2  20      591.81      611.50     22.21 o 
  -6   2  20       69.52       82.84      8.81 o 
  -4   2  20       81.51       69.16     10.37 o 
  -2   2  20      539.76      555.44     15.19 o 
   0   2  20      309.44      273.59      6.32 o 
   2   2  20      708.29      705.07     11.13 o 
   4   2  20        6.80       11.35      5.76 o 
   6   2  20       64.55       57.04     11.11 o 
   8   2  20     1474.40     1677.11     29.98 o 
  10   2  20        7.75        3.28      5.20 o 
  12   2  20      140.19      139.19      5.41 o 
 -11   3  20       16.06       17.32      8.55 o 
  -9   3  20      411.89      502.32     10.22 o 
  -7   3  20      192.24      141.98      7.94 o 
  -5   3  20      498.82      484.77     10.09 o 
  -3   3  20      550.70      464.37     10.13 o 
 -27   1  21      108.89       87.87      5.55 o 
 -25   1  21       18.73        9.98      7.50 o 
 -23   1  21      262.53      245.04    136.28 o 
 -21   1  21      121.54      108.96     11.27 o 
 -19   1  21       31.86       37.04      7.63 o 
 -17   1  21      187.80      202.61      8.53 o 
 -15   1  21      494.76      495.46      8.68 o 
 -13   1  21       62.39       62.07      6.57 o 
 -11   1  21     1114.94     1207.17     43.86 o 
  -9   1  21      216.74      243.92      9.62 o 
  -7   1  21       86.29       84.58      7.21 o 
  -5   1  21       13.17       20.55      7.25 o 
  -3   1  21     1177.47     1221.52     51.04 o 
  -1   1  21      349.17      295.40     15.07 o 
   1   1  21      103.97      133.91      8.26 o 
   3   1  21     1781.98     1753.15     54.48 o 
   5   1  21       21.73       14.09      8.01 o 
   7   1  21      647.29      782.44     12.97 o 
   9   1  21      442.46      408.53      9.41 o 
  11   1  21       26.46       27.93      9.76 o 
  13   1  21     1718.16     1759.96     35.67 o 
  15   1  21      294.39      246.37      8.59 o 
 -20   2  21      323.93      383.94      9.97 o 
 -18   2  21      396.39      408.56    123.18 o 
 -16   2  21       32.03       38.36      8.57 o 
 -14   2  21       77.35       94.91     13.41 o 
 -12   2  21      384.00      486.87     38.45 o 
 -10   2  21      821.49      983.97     78.78 o 
  -8   2  21     1626.63     2001.57     81.53 o 
  -6   2  21       42.65       52.74     10.72 o 
  -4   2  21      996.56      990.04     66.29 o 
  -2   2  21      105.50       90.97      9.19 o 
   0   2  21      126.35      129.63     13.66 o 
   2   2  21     1077.89     1065.64     68.64 o 
   4   2  21      488.54      405.66     13.65 o 
   6   2  21       17.81       12.05      9.27 o 
   8   2  21      186.04      145.79     14.26 o 
  10   2  21        3.29        1.39      5.36 o 
 -24   0  22      474.88      386.42      9.83 o 
 -22   0  22     1146.87     1045.99     18.13 o 
 -20   0  22       87.58       78.72     11.88 o 
 -18   0  22      695.49      733.44     81.58 o 
 -16   0  22      330.85      315.94     32.16 o 
 -14   0  22        0.61        0.01      8.91 o 
 -12   0  22      148.22      150.48      9.70 o 
 -10   0  22      477.25      468.19     14.45 o 
  -8   0  22        1.74        4.45      6.96 o 
  -6   0  22      367.52      406.03     16.35 o 
  -4   0  22      651.87      721.67     55.44 o 
  -2   0  22       22.83       37.87     11.28 o 
   0   0  22      847.14     1077.80     71.67 o 
   2   0  22      145.26      169.87     13.84 o 
   4   0  22      297.20      120.12     91.24 o 
   6   0  22      113.04      134.01     11.94 o 
   8   0  22      753.74      630.19     17.52 o 
  10   0  22      100.27       91.06      5.36 o 
  12   0  22      823.40      582.30      8.31 o 
 -25   1  22      118.90       86.74      5.87 o 
 -21   1  22       12.25       18.70      6.87 o 
 -19   1  22      486.20      535.14     37.99 o 
 -17   1  22      288.63      227.73      7.69 o 
 -15   1  22      916.82      789.49     16.81 o 
 -13   1  22       40.27       26.05      8.22 o 
 -11   1  22       91.16       83.25      6.81 o 
  -9   1  22      518.31      541.50     21.52 o 
  -7   1  22      328.09      288.90      8.87 o 
  -5   1  22      170.21      170.50      7.92 o 
  -3   1  22        0.92        1.14      2.13 o 
  -1   1  22      276.19      268.24     10.48 o 
   1   1  22      454.30      444.24     11.61 o 
   3   1  22      344.20      320.89     13.76 o 
   5   1  22       24.47       31.88      6.22 o 
   7   1  22     1065.44      999.64     89.17 o 
   9   1  22      635.45      559.17     45.28 o 
  11   1  22       98.45       64.56      6.92 o 
  13   1  22      208.05      196.81      6.44 o 
 -18   2  22      769.12      901.22     13.85 o 
 -16   2  22      314.73      354.20     59.70 o 
 -14   2  22      151.04      183.60     22.97 o 
 -12   2  22      144.37      132.55     18.90 o 
 -10   2  22      605.33      744.36     57.14 o 
  -8   2  22       88.75       96.19      9.37 o 
  -6   2  22      200.04      224.03     28.75 o 
  -4   2  22      329.48      358.09     26.32 o 
  -2   2  22       24.78       25.19      7.82 o 
   0   2  22     1310.40     1217.29     47.09 o 
   4   2  22       89.86       71.36      8.20 o 
   6   2  22      132.21      116.40      7.11 o 
 -23   1  23     1216.44      891.60     11.84 o 
 -21   1  23      229.91      214.47     27.07 o 
 -19   1  23      626.03      621.47     64.40 o 
 -17   1  23      123.36      110.24      6.99 o 
 -15   1  23        6.91       13.19      6.61 o 
 -13   1  23     1418.98     1729.11     63.66 o 
 -11   1  23      374.99      350.18      9.02 o 
  -9   1  23     1330.86     1504.12     99.90 o 
  -7   1  23     1251.89     1371.96     93.97 o 
  -5   1  23     1071.51     1189.81     35.01 o 
  -3   1  23       10.51       10.73      6.41 o 
  -1   1  23      719.51      707.70     17.02 o 
   1   1  23      250.90      236.30     27.34 o 
   3   1  23      242.27      253.19     11.17 o 
   5   1  23     1110.41     1219.21     20.60 o 
   7   1  23       21.93        7.52      8.29 o 
   9   1  23        1.72        0.15      7.20 o 
 -16   2  23      358.58      374.40      8.48 o 
 -14   2  23       83.68       92.44     11.85 o 
 -12   2  23      317.26      311.96     42.08 o 
 -10   2  23      515.48      513.20     12.47 o 
  -8   2  23      102.80       98.20     11.02 o 
  -6   2  23     2639.65     2655.13     27.57 o 
  -4   2  23      822.68      767.97     14.98 o 
  -2   2  23       43.79       38.41      9.88 o 
 -20   0  24        6.71        7.70      5.55 o 
 -18   0  24      245.76      231.13     14.44 o 
 -16   0  24      608.51      568.29     53.82 o 
 -14   0  24     1131.78     1288.39     22.20 o 
 -12   0  24     1505.48     1575.93    170.25 o 
 -10   0  24       40.47       30.01      7.98 o 
  -8   0  24     2681.27     2830.19    249.22 o 
  -6   0  24        2.57        6.49      8.63 o 
  -4   0  24      326.68      343.50     11.29 o 
  -2   0  24      634.79      696.16     25.78 o 
   2   0  24      778.52      704.91     15.45 o 
   4   0  24      567.53      559.83     12.68 o 
   6   0  24      584.40      494.77     10.43 o 
 -19   1  24      418.30      410.31     62.44 o 
 -17   1  24      146.75      138.21      7.04 o 
 -15   1  24      110.76       95.03      6.33 o 
 -13   1  24       30.36       39.99      4.83 o 
 -11   1  24      415.12      406.04      8.56 o 
  -9   1  24       16.51       14.60      6.37 o 
  -7   1  24      209.34      196.17     11.02 o 
  -5   1  24      794.56      774.79     14.64 o 
  -3   1  24      165.80      164.94      7.16 o 
  -1   1  24      336.50      302.17     17.03 o 
   1   1  24      342.62      333.92     11.05 o 
   3   1  24       64.00       75.36      8.00 o 
   5   1  24        0.94        2.53      7.24 o 
   7   1  24       30.72       34.80      6.02 o 
 -15   1  25       79.98       83.46     20.31 o 
 -13   1  25      665.39      743.44     45.95 o 
 -11   1  25      255.17      287.05     14.80 o 
  -9   1  25      627.12      556.00     44.62 o 
  -7   1  25      166.02      172.14      5.86 o 
  -5   1  25      694.71      626.84      8.90 o 
  -3   1  25     1269.41     1183.92     16.72 o 
  -1   1  25       20.90       20.13      6.97 o 
 -14   0  26       48.21       38.16      5.71 o 
 -12   0  26      373.59      385.45     45.51 o 
 -10   0  26     2147.97     2418.28     21.74 o 
  -8   0  26      141.77      139.06      5.54 o 
  -6   0  26      497.92      483.69     13.22 o 
  -4   0  26       20.69       12.49      6.70 o 
  -2   0  26     1030.76      798.43     11.57 o 
                                                 
